# Supplementary material for: An exomoon survey of 70 cool giant exoplanets and the new candidate Kepler-1708 b-i
Source: Nat Astron. 2022 Jan 13;6(3):367–80. doi: 10.1038/s41550-021-01539-1 (PMC8938273; doi:10.1038/s41550-021-01539-1)
Supplement: Supplementary file 2 — Initial (columns 2–4) and secondary (columns 5–7) exomoon candidacy tests applied to the 70 cool giants (column 1) in our survey. For each, we simply mark whether the test was passed/failed with a tick or cross. The dagger symbol denotes that the circularity test was only failed for the planet–moon model. [file 41550_2021_1539_MOESM2_ESM.csv]

KIC , Circular? , TTVs? , Moon favoured? , Signif. mass? , Signif. radius? , + radius?
3239945.02	,	1	,	N/A	,	0
3345675.01	,	0	,	0	,	1
3534076.01	,	0	,	0	,	1
3634051.01	,	1	,	0	,	1
3756801.01	,	1	,	N/A	,	1	, N/A , 1.9 [0] , 2.5 [0]
4346339.01	,	0	,	0	,	1
4820550.01	,	0	,	0	,	0
5010054.01	,	1	,	N/A	,	1	, N/A , 0.5 [0] , 2.1 [0]
5094412.01	,	1	,	0	,	0
5110453.01	,	0†	,	N/A	,	1
5115688.01	,	0	,	0	,	1
5181299.01	,	0	,	0	,	1
5184479.01	,	1	,	N/A	,	0
5351250.06	,	1	,	N/A	,	1	, N/A , 2.8 [1] , 74.8 [1]
5437945.01	,	1	,	0	,	1
5437945.02	,	1	,	0	,	1
5732155.01	,	1	,	N/A	,	0
5792202.04	,	1	,	0	,	0
6191521.02	,	1	,	N/A	,	0
6372194.01	,	0	,	0	,	1
6443093.01	,	1	,	0	,	0
6517255.01	,	0	,	0	,	1
6867155.01	,	0	,	0	,	1
6878240.01	,	1	,	1	,	1	, $>100$ [1] , 1.4 [0] , 0.0 [0]
7198587.01	,	0	,	0	,	1
7282470.01	,	0	,	0	,	1
7363829.01	,	0	,	N/A	,	0
7383840.01	,	0	,	N/A	,	1
7619236.01	,	1	,	0	,	1	, 0.6 [0] , $>100$ [1] , $>100$ [1]
7630229.01	,	0	,	0	,	0
7731281.01	,	1	,	0	,	1
7811397.01	,	1	,	1	,	1	, $>100$ [1] , 1.5 [0] , 78.4 [1]
7906827.01	,	1	,	N/A	,	1	, N/A , 2.54 [1] , 63.3 [1]
7917068.01	,	1	,	0	,	1
8012732.01	,	1	,	N/A	,	0
8168509.01	,	1	,	0	,	1
8240617.01	,	1	,	0	,	1
8410697.01	,	1	,	N/A	,	0
8508736.01	,	0	,	N/A	,	0
8681125.01	,	1	,	N/A	,	1	, N/A , 11.7 [1] , 5.2 [1]
8800954.01	,	0	,	N/A	,	0
9011955.01	,	1	,	N/A	,	1	, N/A , $>100$ [1] , 0.0 [0]
9079767.01	,	1	,	0	,	1
9147029.01	,	0	,	0	,	0
9214713.01	,	0	,	N/A	,	1
9363944.01	,	0	,	0	,	1
9413313.01	,	0	,	0	,	1
9425139.01	,	0	,	0	,	0
9512981.01	,	0	,	0	,	0
9662267.01	,	1	,	N/A	,	0
9663113.02	,	1	,	N/A	,	0
9772531.01	,	0	,	0	,	1
10272858.01	,	0	,	0	,	1
10403228.02	,	0†	,	0	,	1
10460629.01	,	0	,	N/A	,	1
10525077.02	,	0	,	0	,	1
10552151.01	,	0†	,	0	,	1
10850327.01	,	0†	,	0	,	1
10937029.02	,	0	,	0	,	1
11075279.01	,	1	,	0	,	0
11442793.01	,	1	,	1	,	1	, 35.0 [1] , 0.0 [0] , 1.1 [0]
11465813.01	,	0	,	0	,	1
11805075.01	,	0	,	0	,	1
11853130.01	,	0	,	0	,	1
12266600.01	,	1	,	N/A	,	0
12356617.01	,	0	,	N/A	,	1
12416987.01	,	0†	,	0	,	1
12454613.01	,	1	,	N/A	,	1	,	N/A , 1.0 [0] , 9.5 [1]
12647757.01	,	0	,	N/A	,	1
12735740.01	,	0	,	0	,	1
