# Supplementary material for: An exomoon survey of 70 cool giant exoplanets and the new candidate Kepler-1708 b-i
Source: Nat Astron. 2022 Jan 13;6(3):367–80. doi: 10.1038/s41550-021-01539-1 (PMC8938273; doi:10.1038/s41550-021-01539-1)
Supplement: Supplementary file 3 — Fundamental stellar parameters inferred for the cool-giant host stars in our sample using an isochrone analysis. Values quoted define the median and surrounding 68.3% confidence interval of the posterior distributions. [file 41550_2021_1539_MOESM3_ESM.csv]

KIC	M_star [M_Sun]	R_star [R_Sun]	log10(Age [year])	log10(L_star [L_Sun])	d [pc]	log10(rho_star [g cm^(-3)])
3239945	0.774	0.735	9.78	-0.584	345.3	0.440
	±0.030	±0.019	±0.34	±0.040	±2.0	±0.028
3345675	0.680	0.658	9.87	-0.871	475.3	0.528
	±0.029	±0.021	±0.34	±0.058	±8.3	±0.030
3534076	1.019	1.015	9.62	0.022	1085.1	0.138
	±0.039	±0.066	±0.30	±0.062	±108.6	±0.082
3634051	1.081	1.384	9.82	0.309	672.9	-0.239
	±0.047	±0.141	±0.12	±0.089	±6.9	±0.129
3756801	1.472	2.213	9.47	0.756	1607.3	-0.718
	±0.059	±0.147	±0.05	±0.055	±45.3	±0.077
4346339	1.074	5.043	9.86	1.169	1193.0	-1.931
	±0.112	±0.983	±0.16	±0.169	±38.9	±0.390
4820550	0.943	0.950	9.83	-0.117	596.4	0.188
	±0.037	±0.055	±0.30	±0.055	±5.4	±0.078
5010054	1.185	1.526	9.65	0.444	1197.8	-0.332
	±0.071	±0.159	±0.16	±0.077	±22.5	±0.13
5094412	0.883	0.878	9.90	-0.252	1103.	0.264
	±0.035	±0.044	±0.31	±0.054	±39.0	±0.068
5110453	0.974	4.328	10.01	1.013	1664.6	-1.770
	±0.080	±0.281	±0.11	±0.059	±49.6	±0.105
5115688	1.012	3.805	9.96	0.950	1836.7	-1.586
	±0.085	±0.223	±0.11	±0.056	±70.0	±0.083
5181299	1.065	3.645	9.88	0.923	1612.8	-1.504
	±0.134	±0.732	±0.18	±0.141	±43.1	±0.341
5184479	1.178	1.502	9.68	0.415	1226.7	-0.312
	±0.062	±0.147	±0.09	±0.082	±31.6	±0.112
5351250	0.928	0.923	9.79	-0.136	914.8	0.219
	±0.041	±0.055	±0.32	±0.062	±17.5	±0.079
5437945	1.313	1.707	9.47	0.637	1322.2	-0.439
	±0.098	±0.212	±0.14	±0.091	±30.0	±0.145
5732155	1.355	1.818	9.48	0.664	2811.5	-0.501
	±0.076	±0.179	±0.10	±0.076	±129.7	±0.117
5792202	0.880	0.805	9.81	-0.310	1077.3	0.306
	±0.036	±0.033	±0.32	±0.051	±41.0	±0.050
6191521	0.968	1.294	10.05	0.158	1538.3	-0.202
	±0.040	±0.121	±0.09	±0.075	±59.3	±0.114
6372194	0.886	0.852	9.69	-0.242	1284.2	0.307
	±0.051	±0.042	±0.36	±0.062	±64.9	±0.059
6443093	1.029	1.184	9.83	0.161	1146.9	-0.063
	±0.057	±0.113	±0.23	±0.074	±27.3	±0.121
6517255	1.124	6.923	9.79	1.410	2716.9	-2.324
	±0.101	±1.104	±0.12	±0.130	±126.4	±0.258
6867155	0.687	0.662	9.85	-0.864	407.3	0.523
	±0.020	±0.013	±0.31	±0.032	±4.1	±0.022
6878240	0.826	0.790	9.73	-0.352	1072.2	0.375
	±0.045	±0.036	±0.35	±0.058	±135.4	±0.051
7198587	0.976	4.355	10.00	1.018	1253.4	-1.776
	±0.087	±0.318	±0.11	±0.067	±93.0	±0.112
7282470	1.122	4.372	9.80	1.099	1118.1	-1.725
	±0.119	±0.723	±0.14	±0.127	±30.8	±0.291
7363829	1.106	1.773	9.84	0.476	2121.5	-0.548
	±0.073	±0.178	±0.09	±0.082	±98.2	±0.122
7383840	0.910	0.918	9.86	-0.157	955.9	0.219
	±0.058	±0.036	±0.39	±0.059	±32.7	±0.059
7619236	0.989	1.086	9.91	0.011	662.2	0.032
	±0.046	±0.098	±0.26	±0.080	±7.7	±0.116
7630229	1.030	1.089	9.75	0.082	688.5	0.047
	±0.044	±0.082	±0.26	±0.068	±7.5	±0.095
7731281	0.581	0.563	9.88	-1.187	421.4	0.662
	±0.032	±0.030	±0.36	±0.085	±71.2	±0.048
7811397	0.876	0.833	9.73	-0.318	1072.6	0.331
	±0.033	±0.029	±0.32	±0.043	±37.4	±0.044
7906827	1.056	1.098	9.61	0.140	1753.9	0.048
	±0.067	±0.095	±0.33	±0.087	±100.3	±0.105
7917068	1.402	2.990	9.47	0.974	1339.5	-1.138
	±0.127	±0.422	±0.10	±0.094	±41.6	±0.200
8012732	1.195	1.341	9.53	0.377	1032.5	-0.160
	±0.069	±0.140	±0.26	±0.088	±18.0	±0.125
8168509	1.415	1.560	9.17	0.705	1428.4	-0.283
	±0.087	±0.154	±0.22	±0.088	±35.5	±0.115
8240617	0.887	0.863	9.79	-0.248	540.7	0.290
	±0.043	±0.046	±0.34	±0.077	±75.2	±0.069
8410697	0.998	1.035	9.69	0.071	577.6	0.097
	±0.070	±0.087	±0.34	±0.078	±3.9	±0.104
8508736	0.846	0.819	9.82	-0.352	1073.6	0.339
	±0.054	±0.055	±0.37	±0.112	±176.6	±0.078
8681125	1.030	1.066	9.68	0.075	1097.4	0.079
	±0.060	±0.088	±0.33	±0.084	±27.9	±0.104
8800954	0.840	0.802	9.73	-0.337	352.1	0.361
	±0.041	±0.031	±0.33	±0.043	±2.1	±0.046
9011955	1.275	1.516	9.47	0.521	2364.2	-0.293
	±0.075	±0.162	±0.19	±0.086	±135.9	±0.127
9079767	1.169	1.253	9.47	0.335	949.7	-0.082
	±0.069	±0.109	±0.28	±0.080	±39.4	±0.103
9147029	1.076	1.323	9.82	0.268	1710.9	-0.184
	±0.049	±0.136	±0.11	±0.087	±73.3	±0.122
9214713	1.189	1.350	9.52	0.413	1641.4	-0.175
	±0.074	±0.130	±0.23	±0.077	±54.2	±0.116
9363944	0.992	3.812	9.98	0.914	1418.	-1.587
	±0.127	±0.638	±0.16	±0.129	±42.4	±0.277
9413313	0.874	0.855	9.82	-0.270	476.7	0.297
	±0.047	±0.051	±0.38	±0.073	±4.6	±0.075
9425139	1.055	1.113	9.74	0.071	552.	0.028
	±0.047	±0.092	±0.27	±0.074	±4.8	±0.102
9512981	0.783	0.755	9.90	-0.555	894.4	0.409
	±0.027	±0.019	±0.29	±0.036	±27.3	±0.031
9662267	1.059	1.103	9.61	0.145	1183.7	0.045
	±0.066	±0.095	±0.33	±0.083	±28.7	±0.105
9663113	1.367	1.825	9.46	0.678	1648.2	-0.501
	±0.052	±0.133	±0.05	±0.059	±46.2	±0.084
9772531	0.511	0.494	9.77	-1.324	304.4	0.776
	±0.016	±0.015	±0.38	±0.033	±3.5	±0.028
10272858	1.090	3.255	9.85	0.869	568.9	-1.353
	±0.124	±0.209	±0.15	±0.063	±16.5	±0.071
10403228	0.482	0.460	9.75	-1.494	299.5	0.844
	±0.012	±0.011	±0.35	±0.029	±3.6	±0.023
10460629	1.425	1.896	9.38	0.770	1796.1	-0.534
	±0.080	±0.177	±0.08	±0.070	±48.9	±0.109
10525077	1.075	1.132	9.59	0.183	1530.6	0.018
	±0.069	±0.102	±0.32	±0.087	±58.2	±0.109
10552151	1.042	3.055	9.91	0.804	2116.7	-1.285
	±0.101	±0.406	±0.12	±0.110	±88.8	±0.210
10850327	1.183	1.391	9.55	0.438	719.8	-0.217
	±0.085	±0.154	±0.21	±0.088	±13.0	±0.131
10937029	0.883	0.868	9.88	-0.292	743.8	0.279
	±0.036	±0.038	±0.31	±0.053	±12.7	±0.058
11075279	0.981	0.977	9.73	-0.075	478.4	0.171
	±0.044	±0.057	±0.32	±0.062	±3.4	±0.076
11442793	1.103	1.230	9.68	0.238	869.2	-0.081
	±0.048	±0.100	±0.19	±0.069	±11.2	±0.100
11465813	1.011	1.017	9.73	-0.065	1106.	0.129
	±0.038	±0.065	±0.30	±0.065	±27.2	±0.082
11805075	0.956	1.046	9.94	-0.017	1017.3	0.068
	±0.050	±0.082	±0.28	±0.066	±19.9	±0.104
11853130	0.592	0.571	9.77	-1.153	435.6	0.651
	±0.015	±0.014	±0.37	±0.030	±7.1	±0.024
12266600	0.880	0.856	9.75	-0.243	835.7	0.3
	±0.051	±0.048	±0.37	±0.069	±17.7	±0.069
12356617	1.184	1.525	9.71	0.395	855.1	-0.333
	±0.063	±0.120	±0.10	±0.063	±9.6	±0.091
12416987	0.758	0.718	9.71	-0.637	798.7	0.462
	±0.031	±0.020	±0.35	±0.039	±20.9	±0.028
12454613	0.919	0.918	9.81	-0.153	450.6	0.224
	±0.050	±0.064	±0.36	±0.075	±2.6	±0.089
12647757	1.011	3.994	9.95	0.983	1327.6	-1.65
	±0.100	±0.379	±0.16	±0.077	±27.7	±0.181
12735740	0.977	0.967	9.67	-0.047	347.4	0.181
	±0.044	±0.057	±0.32	±0.061	±3.6	±0.075
