# Supplementary material for: An exomoon survey of 70 cool giant exoplanets and the new candidate Kepler-1708 b-i
Source: Nat Astron. 2022 Jan 13;6(3):367–80. doi: 10.1038/s41550-021-01539-1 (PMC8938273; doi:10.1038/s41550-021-01539-1)
Supplement: Source Data Fig. 1 — Individual eccentricity constraints. [file 41550_2021_1539_MOESM4_ESM.dat]

Column 1 = Log10( Period [d] )
Column 2 = Median eccentricity
Column 3 = Lower eccentricity uncertainty
Column 4 = Upper eccentricity uncertainty

CIRC DOUBLES
3.02988388914815433	0.04091268139394501	-0.04091268139394501	0.2747030860268445
2.62625386905715678	0.2527765416651393	-0.2527765416651393	0.4477791817377229
2.62121324858796217	0.281129821356491	-0.281129821356491	0.6271598530180146
2.809032430558721566	0.14157563662821326	-0.14157563662821326	0.3367836663798403
3.04384827281253434	0.11483667659445497	-0.11483667659445497	0.3545674873813909
2.63494787609958629	0.19157266889898233	-0.19157266889898233	0.3408292114772668
3.02029224092734637	0.09071207922560667	-0.09071207922560667	0.3302310934777588
2.757683601481009963	0.1416937777061419	-0.1416937777061419	0.3415394720784057
2.93281903143643693	0.17984083240186097	-0.17984083240186097	0.3333891769572802
2.668569169888708544	0.3667041078215797	-0.3667041078215797	0.29757281728810525
2.990520800172106552	0.1054755718701984	-0.1054755718701984	0.35733675856981645
2.867094615014499882	0.1511055492830493	-0.1511055492830493	0.3685651626305456
2.62625546163662484	0.21985688804613426	-0.21985688804613426	0.4622281358378044
2.956266619435426643	0.138332545444763	-0.138332545444763	0.3364472131040541
2.825124035115553055	0.11206488326464645	-0.11206488326464645	0.3373386902495893
2.804294170290810297	0.12049395820365974	-0.12049395820365974	0.4370116198303956
2.86753170640058438	0.07560227016163439	-0.07560227016163439	0.33596401326342734
2.48792257206963635	0.10015631525460866	-0.10015631525460866	0.3328296695498777
2.56470844621474019	0.12952024931415518	-0.12952024931415518	0.3532904743186535
ECC DOUBLES
2.833355783943589599	0.8533437979126154	-0.028944215478958535	0.03111147463395003
2.720178281947245352	0.6524496571533085	-0.06556148559983666	0.07558726106777891
2.995144156598494118	0.9041653338812021	-0.02844416049091203	0.02337945278740816
2.689958289997792648	0.6054855772949744	-0.33824436160926313	0.22436318808378652
2.847695614489244641	0.16247877187474005	-0.07635398736512848	0.15417761229706714
2.896213323383846955	0.7077379773687487	-0.07067086099444064	0.07160474616740709
2.52007338057531621	0.5539211647035169	-0.30438924655114213	0.16428712764738607
2.907956164905113004	0.6910395513923323	-0.05937247677121804	0.0690944449604608
CIRC COLD TRIPLES
2.643619836549618754	0.37439496899851815	-0.37439496899851815	0.31119034769307813
2.53801996343194649	0.10191941809339242	-0.10191941809339242	0.30803033221410936
2.64422633001018159	0.10756215848568759	-0.10756215848568759	0.36443668896037673
2.34267721883705912	0.19955559754825702	-0.19955559754825702	0.32794662284280873
1.882974283119720801	0.15176962407663636	-0.15176962407663636	0.33542152504799394
2.61744975246116128	0.1344479192201092	-0.1344479192201092	0.3636261797343161
2.62007439936943548	0.21220746298530802	-0.21220746298530802	0.41498307516527433
2.720792721414321249	0.28070806723501174	-0.28070806723501174	0.3523351115811868
2.24683002110186883	0.3572600760210993	-0.3572600760210993	0.3855416757980812
2.07585366783475027	0.1682722108264877	-0.1682722108264877	0.34432927314667106
2.694924573611100638	0.1350186419336475	-0.1350186419336475	0.3690973805178572
2.656615916781914531	0.1332998208084738	-0.1332998208084738	0.34433546143321836
2.44304689417317261	0.14992582977288044	-0.14992582977288044	0.3707817412876428
2.43022457290887848	0.09139880434711262	-0.09139880434711262	0.36770378730751724
2.59030006730482672	0.19893030343991217	-0.19893030343991217	0.338027398379973
ECC COLD TRIPLES
2.766462246693480169	0.8346060170105318	-0.2013923809385063	0.13004898057416048
2.51619113534183102	0.31477535922458866	-0.07374880638775536	0.1451329164494769
2.826493470985368731	0.875518941801962	-0.027446148457532682	0.030188338867856657
2.30068065797166381	0.7225021884674003	-0.05323777775939409	0.05942854583925272
1.88402972038720233	0.4985995323841571	-0.0629895947822312	0.103468490122269
2.4510577746593343	0.17420472177844243	-0.08587985429229723	0.154199596328771
2.693499855411270357	0.6052153211183243	-0.34615350105974196	0.14141923677722135
2.30560364860127538	0.2238272618623449	-0.10597675682644528	0.16298562756602344
2.687326671648092123	0.5966457867595165	-0.3161705097666716	0.2095316478917082
2.44962024303135695	0.5985074739530918	-0.10751428569623439	0.09383432325477492
2.813819418825397621	0.9583317055817017	-0.07654669893406985	0.02793213476584322
2.716552345282587156	0.6292590309983468	-0.34395196826923596	0.2153763022485261
2.44423912265617378	0.5871191853267677	-0.10034689868949653	0.12356456431499407
2.5993397052412285	0.6209929977049446	-0.1575532635141222	0.10837123547550087
2.60445096420993223	0.5364590448965738	-0.25062956790696506	0.1748483393841943
2.48382227972399038	0.49486544396505594	-0.10467940502245332	0.12446872035177059
2.44957542734690969	0.2580769648695895	-0.052651334466833316	0.13898300630744403
1.49417810261332642	0.5723208857707498	-0.04459748539823194	0.09042514675719271
2.63046952803406719	0.43724680037166286	-0.11522717467850185	0.14677571900965525
2.757773726142819645	0.5411189309239111	-0.3370077913942806	0.28061743487539137
2.720917216463632718	0.8166235744517989	-0.08698996068170173	0.12023114508980348
CIRC HOT TRIPLES
2.52061418036092905	0.1414569355198494	-0.1414569355198494	0.34022446351851976
2.13193209153872754	0.15578570326599167	-0.15578570326599167	0.3483177075422625
2.749845725155346483	0.2495640125983134	-0.2495640125983134	0.32063212591000234
2.22912751667395313	0.08521976783876535	-0.08521976783876535	0.3280388179502404
1.827218717730502499	0.3733048445299292	-0.3733048445299292	0.340007323766939
ECC HOT TRIPLES
2.43321386586106414	0.3988938149861887	-0.12084669610619297	0.17087676447481015
2.37290522587134163	0.25998642706341074	-0.056072690780954115	0.157501583606718
2.07919400564100601	0.5408602433699566	-0.05895632321585814	0.09416842532701952
