# Supplementary material for: An exomoon survey of 70 cool giant exoplanets and the new candidate Kepler-1708 b-i
Source: Nat Astron. 2022 Jan 13;6(3):367–80. doi: 10.1038/s41550-021-01539-1 (PMC8938273; doi:10.1038/s41550-021-01539-1)
Supplement: Source Data Fig. 2 — Detrended photometry of KIC-7906827. [file 41550_2021_1539_MOESM5_ESM.dat]

Column 1 = BJD_UTC - 2,400,000
Column 2 = Normalized intensity
Column 3 = Uncertainty
55599.033669439414	0.9997988454405111	0.00048488475426093993
55599.054102872826	0.9994413144798316	0.00048490876644339225
55599.07453640658	1.000560835939715	0.0004851952342845837
55599.09496974069	1.0002613270883636	0.00048508111884939116
55599.11540317515	1.0001279312312543	0.00048541216974708846
55599.13583660984	0.9995693921987934	0.0004851830734344013
55599.156270044994	1.0010311663796925	0.00048628144580745863
55599.176703480385	0.9998062604811693	0.00048526224198636164
55599.19713691624	0.9996117073945161	0.00048504457561191606
55599.217570352324	1.0012307741997057	0.00048554970393129953
55599.238003888764	0.9997142155606289	0.0004865477242025555
55599.25843732555	0.9998682659675466	0.00048577596295071795
55599.278870662565	0.9997908481015225	0.00048522685660934564
55599.29930420005	0.9985349768674432	0.00048575563602559156
55599.319737637765	0.9998519091253121	0.00048655528949159764
55599.34017097595	0.99963977300043	0.00048587757404059615
55599.36060451437	1.0005247194789426	0.0004861311151104969
55599.381037953135	1.0002040240556291	0.0004855814900179192
55599.401471492245	0.9996535529006261	0.00048619188573999775
55599.42190483171	1.0000869001391508	0.00048562700717938597
55599.44233827152	0.9994863283435	0.00048619388866465814
55599.462771811566	1.0001294620564125	0.0004856042443969217
55599.48320515208	0.999600191644478	0.0004853380286658698
55599.503638592825	0.9988381985875607	0.00048602365044971664
55599.52407213403	0.9989808881254802	0.0004858643020453208
55599.544505475475	1.0003691145606088	0.0004854404059642119
55599.56493891726	1.000892751910421	0.0004854883570791801
55599.58537245929	1.0001154979350724	0.00048523997842308544
55599.60580580178	0.9993336417314662	0.0004875746400520813
55599.626239344616	1.000281478902633	0.0004863362455682549
55599.64667278769	1.0006975404927552	0.00048557016976651595
55599.66710613123	1.000207984064042	0.00048539490012745304
55599.687539675	1.0002812318678143	0.0004855960365585682
55599.70797311912	0.9998987731896432	0.0004863831262338483
55599.72840656359	1.0003371159805496	0.00048501208575313517
55599.748840008404	1.0000076188495233	0.0004859474572092447
55599.769273453574	0.9991545917582177	0.00048478913314352584
55599.78970689898	0.9991612366279456	0.00048591560310795633
55599.81014034484	0.9999353609258805	0.0004860048941007349
55599.83057379094	0.9998969628730016	0.00048535905507844575
55599.85100723739	1.000565824013866	0.0004859691257527855
55599.8714406843	1.0007310588929128	0.0004850941937723321
55599.89187413145	1.0003973364235819	0.00048547779109089337
55599.91230767895	1.0000605730339673	0.00048500468770584147
55599.93274102667	0.9999931570336199	0.00048537910253857336
55599.95317447487	1.0003112058579966	0.000484963339738308
55599.9736080233	0.9998663248912665	0.0004849543431696785
55599.994041372185	0.999411863595316	0.0004855733840463603
55600.014474921314	0.99929627101319	0.00048511254381864376
55600.03490837079	0.9999249805328991	0.00048486924697658043
55600.05534172061	0.9997529565609027	0.0004851137546913048
55600.07577527079	1.0000375728057702	0.000484896165509706
55600.09620872131	1.000133674772584	0.000485070308414639
55600.11664207218	1.0000989032670433	0.0004852067393728167
55600.13707562329	1.0008136022185863	0.0004853110493966469
55600.15750907486	0.9994149720342154	0.0004856187041972802
55600.17794262666	1.0000300280078636	0.0004860079733691394
55600.19837597881	1.000195341100187	0.0004850136882210313
55600.21880943132	1.0003098355410618	0.0004858127442056368
55600.259676337366	1.000958388293472	0.0004855479598292539
55600.28010979092	1.0001175354366956	0.0004876604725242589
55600.300543344696	0.9995111202300168	0.0004852592546824518
55600.320976698946	1.0001764032180531	0.0004851785827940432
55600.34141015343	1.0002791488694251	0.00048527822059406635
55600.361843608254	0.9997818371232159	0.0004851570144977773
55600.38227716344	1.000591090641569	0.0004860473361943929
55600.40271061896	1.0007895089257715	0.0004858524852273193
55600.42314407484	1.0002323950692107	0.00048585978764813687
55600.44357743107	0.9995223492535582	0.00048515796762145215
55600.46401098753	1.0000002850880256	0.00048665875637755255
55600.48444444445	0.9993489428701412	0.0004862118614155371
55600.50487780161	1.0000663946079587	0.00048548503008602505
55600.52531135912	1.0001743217818788	0.00048533282927565405
55600.54574481709	0.9999482445656152	0.00048542968475104553
55600.5661782753	0.999575884313084	0.00048613808253821877
55600.58661173374	1.0002720045569888	0.00048615860375164296
55600.60704519264	1.0004727910454323	0.000485467257859029
55600.6274787519	1.0000708800236797	0.00048530375903249964
55600.64791211138	1.0002643896557317	0.0004853056415792284
55600.668345571336	1.0001578558553026	0.0004857259030528139
55600.688779131524	1.0000420625772215	0.00048529589887103783
55600.70921249205	1.0006876389060797	0.0004858421280287732
55600.72964605294	0.9996801305370271	0.0004854345092231579
55600.750079514175	1.0000339811378411	0.00048529392214082575
55600.77051287575	0.9997835911487574	0.00048522506111721875
55600.790946437686	0.999888112459445	0.00048512544460933393
55600.81137989985	0.9999348728731021	0.0004853382259003241
55600.83181326248	0.9994254286366225	0.0004851474489237255
55600.85224682534	1.0002067499070515	0.00048507961180354676
55600.87268028856	0.9999846098384084	0.00048661129774920953
55600.893113752114	0.9996169240240058	0.00048503094835769143
55600.91354721603	0.9997836139383105	0.0004851929659550446
55600.93398068029	0.99961233414426	0.00048514337911613307
55600.95441414489	1.000211944335206	0.00048513909951633223
55600.97484760974	1.000433843675315	0.0004850971735357095
55600.99528107505	0.9992967610422202	0.00048571970122314136
55601.01571454058	1.000607018679902	0.00048517996057770356
55601.03614800659	1.0000350704105683	0.0004853122968284942
55601.05658147283	0.999958441140395	0.00048795143846325976
55601.077014939416	1.0004449730117546	0.0004851988933687359
55601.097448406355	1.0005694268326817	0.00048565571979756426
55601.11788197352	0.9999469680720496	0.0004864535991021153
55601.13831544116	0.9994664866672739	0.0004848920756748082
55601.158748809146	1.0002990580915423	0.0004852231424831928
55601.17918237737	1.0008673418087897	0.0004852592374866502
55601.19961584593	0.9998476743579957	0.0004853224014853721
55601.220049214964	1.000048364000655	0.000484991823253547
55601.240482784226	1.0002440387892757	0.00048509381619306173
55601.26091625384	0.9996971539502235	0.000485800688366634
55601.28134962369	0.9992833259623366	0.00048698623667739704
55601.30178319401	0.9999880112854217	0.00048511015521338324
55601.32221666467	0.9997185242970752	0.0004852164167019832
55601.342650235565	0.9989691567785315	0.00048574257587116174
55601.36308360692	1.0003608166946925	0.0004851271547095243
55601.38351707852	0.9997075961179094	0.0004850132768046601
55601.40395065046	0.9998933551716922	0.00048497231660365466
55601.42438402276	1.0006895980595947	0.0004851053635331116
55601.444817495394	0.9995124464663633	0.00048505756564491144
55601.46525106839	1.0000967285276645	0.0004850489858246126
55601.48568444172	0.999548231635868	0.0004849379889247302
55601.5061180153	0.9997900108721613	0.00048559321294930916
55601.52655148934	0.9996168324286383	0.00048494446030076594
55601.54698486361	0.9996081407968698	0.00048581100475787384
55601.56741843823	0.9994195498090319	0.0004850235897217971
55601.5878519132	0.999924677435169	0.0004853026806924015
55601.60828538852	1.0003233106710256	0.0004853993734367204
55601.62871886419	0.9999456450456647	0.00048554831878621355
55601.64915234021	1.0002548810253218	0.0004854071436752848
55601.66958581645	1.000277926356242	0.00048535454873896455
55601.69001929317	0.999397751147983	0.00048791827979416906
55601.71045277012	0.9996349275152374	0.0004858868499059926
55601.73088624753	1.0010497300394712	0.0004855554431821374
55601.75131972518	1.0005983425308322	0.0004864528016897024
55601.77175320318	1.000376579656248	0.0004855901619829836
55601.792186781524	1.0008577804208867	0.00048556906969755517
55601.81262016022	0.9997130552915247	0.0004861867794493586
55601.83305363915	0.9994144606681916	0.0004855794703153623
55601.85348721854	1.0000887431872836	0.00048551509168385593
55601.87392059817	1.0005697184448206	0.0004866013494909557
55601.894354178265	1.0005669817471006	0.0004857258520577989
55601.93522103926	1.0005878533447699	0.00048576639697687574
55601.95565462029	1.0005056578469451	0.00048777725582167824
55601.976088101655	1.0003237546446377	0.00048625978727291153
55601.99652148338	0.998928628528617	0.0004872392322210238
55602.016955065454	0.9998275390876613	0.000487908937243737
55602.03738854775	0.9996309038313893	0.00048750845581741403
55602.057822130526	1.0001061633319284	0.0004874314366931115
55602.07825551353	1.0005350922519005	0.0004857948741500809
55602.09868899688	1.0004379229083102	0.0004855576856472964
55602.11912258058	1.0005335976259004	0.000487443278580789
55602.13955596463	0.9998736894669169	0.00048659710120044404
55602.15998944903	0.9995272462945102	0.0004855721044974827
55602.18042303378	0.9994139960579407	0.00048805798718786587
55602.20085641876	0.9997645834062445	0.00048727641467989733
55602.221289904206	1.000017824385753	0.000485848186346252
55602.24172348989	1.0010165014879187	0.00048723296037131626
55602.26215687604	0.9996387941590856	0.0004872312197665912
55602.28259046241	0.9999920805439857	0.0004866908482245389
55602.30302394914	0.9997741971811941	0.0004860030268586853
55602.32345733622	0.9995756199677894	0.0004859208444790379
55602.34389092364	0.9999568950340688	0.00048545661144800697
55602.364324411305	0.9994092251287743	0.0004852682077454867
55602.38475779943	1.0008179484566342	0.00048531532651798745
55602.405191387785	1.0001888634562015	0.0004896364564784838
55602.42562487661	0.9993553876258215	0.0004851367716778885
55602.44605846566	0.9999713685602944	0.00048500938519727805
55602.46649185507	1.0005005026178364	0.00048502954775335384
55602.48692534483	1.000566843787718	0.00048558167831512354
55602.52779232538	1.0004572368663593	0.0004852293859740287
55602.54822581619	1.0004075007911295	0.00048538804985592235
55602.56865940722	1.000121104183713	0.000485580732935285
55602.58909279872	1.0004304321196722	0.00048591408529674053
55602.60952629046	0.9996264390105927	0.0004856483063188249
55602.62995988265	1.0000156821102157	0.000485654522391265
55602.650393275086	0.9996432876796071	0.00048575670708790386
55602.67082686787	0.9998996639482801	0.00048566643881565655
55602.691260360996	0.9991709348971309	0.0004856087723649988
55602.71169375436	0.9997444513441778	0.0004856062644298357
55602.732127348194	0.999384955794308	0.0004861397425105789
55602.75256084237	0.9995660508841812	0.0004855188188542865
55602.77299433678	0.9984544863175744	0.0004851326834184917
55602.793427831544	1.0006619159782177	0.0004856189729353529
55602.813861326766	0.999957788376751	0.00048535915947153807
55602.83429492223	0.9996613733585326	0.00048522104032268647
55602.85472831804	0.999899119148294	0.0004867315055461711
55602.87516181419	0.9999467742112038	0.0004854055121938826
55602.895595410584	0.9994015850952609	0.0004854710609730889
55602.91602880744	0.999092296015029	0.0004851366448593982
55602.93646230464	1.001229889399804	0.00048626111938458624
55602.95689580208	0.9993828510966666	0.00048575443098452376
55602.97732929987	1.0004662254402499	0.0004855033824669431
55602.99776279812	0.9994487716688878	0.00048520300755382657
55603.01819639661	1.0002398450039272	0.00048672620970382477
55603.03862979545	0.9998907845280117	0.0004854192928709407
55603.05906339463	1.0003299429474142	0.00048543893270937977
55603.079496894046	1.0012835351054414	0.0004856427710809582
55603.09993029393	0.9995649346942206	0.0004854406757380445
55603.12036389416	1.0003009032799102	0.00048536661260385137
55603.140797394626	0.9996380238359756	0.0004853119923883355
55603.16123079544	0.9999257324623378	0.0004858119684123064
55603.18166439672	0.99933775039146	0.00048538152119521725
55603.20209789823	1.0004454928115514	0.00048678220946528334
55603.2225315001	1.0001726757439686	0.00048527540606746597
55603.2429649023	0.999185617418548	0.0004852142652349207
55603.26339840475	0.9998421277087746	0.00048531495275632255
55603.283832007655	1.000112441410803	0.00048600538001695873
55603.3042654108	1.0002363934643739	0.0004853260080661893
55603.32469891441	1.0015724794934266	0.000485305875763872
55603.345132518254	0.9997823509953342	0.00048562477926199926
55603.36556592244	1.0004076983268924	0.0004852557667371955
55603.38599942698	1.000085049055195	0.0004852638528206122
55603.406433031865	0.9997625919542741	0.0004852413742360549
55603.426866437105	1.0005075625116073	0.00048596554258646923
55603.447300042695	0.9997844238777565	0.00048578048783700533
55603.46773354863	1.0000645707338784	0.00048577288971774895
55603.4881670548	0.9998718978038741	0.00048499861026807825
55603.508600561436	1.000326340818747	0.00048513284520854935
55603.5290340683	0.9999340102576519	0.0004856858166484919
55603.54946747552	0.9994131830081361	0.00048610152662457285
55603.56990108309	0.9991883203737875	0.00048532549772903165
55603.590334591	0.9996350756213728	0.00048495377985647426
55603.610768099265	1.0003603342126788	0.00048578758424099174
55603.63120160788	1.0004229374828162	0.00048733176838910373
55603.65163511672	1.000130286264032	0.00048513439949308143
55603.67206872604	1.0001773194546917	0.00048533605856532886
55603.692502135586	0.9993893125736537	0.00048508920380554093
55603.71293564559	1.0000449984181823	0.00048509365958281894
55603.73336925584	0.9998225076500347	0.0004856085115217452
55603.75380266643	0.999966059566739	0.00048555723663221606
55603.77423627737	0.9990715351028351	0.00048507199784015177
55603.794669788665	1.000150340003294	0.0004853227559536348
55603.81510320019	0.9993256960518391	0.0004854730348460983
55603.83553681218	1.0003674515466425	0.00048594278477271616
55603.85597032452	1.0002039075622242	0.0004855424433240103
55603.87640373709	1.0005328342412851	0.00048546009819313126
55603.89683735001	1.0002608400422637	0.00048571711920988706
55603.9172708634	1.0009064525586764	0.0004855451167088409
55603.93770437702	0.9998457438830277	0.00048561769407973453
55603.95813789087	0.9998595174392655	0.0004855696344209623
55603.97857140519	0.9998642615593383	0.0004856048270811299
55603.999005019854	0.9997981934300109	0.0004856685626859828
55604.01943843487	0.9997984620141152	0.0004854823273836369
55604.039871950125	1.0010048261748914	0.0004858780134079219
55604.06030556584	1.0005943432981126	0.0004864376732788332
55604.080739081786	1.0005955538073659	0.0004858855721175298
55604.101172498085	1.0001915161311592	0.00048518277321053566
55604.121606014734	0.9997873377201947	0.00048558728459951295
55604.142039631726	1.0003718719543462	0.0004850167397762137
55604.162473149074	1.0005360646878447	0.0004858156637084416
55604.18290666677	0.999716327369591	0.00048655224779762846
55604.20334008469	1.0007368358518272	0.000485227954520206
55604.22377370309	0.9993072076286467	0.0004888294277660643
55604.24420722171	0.9999093971246171	0.0004853557679661918
55604.2646406408	1.0002214038050798	0.00048551426614552276
55604.28507426013	0.9994515700231386	0.00048572730353511597
55604.305507779805	1.0004000278105194	0.00048547781745904967
55604.32594119982	0.9994672225543979	0.0004853511975428911
55604.3463748202	1.0001819852504366	0.0004854101704845242
55604.3668083408	0.9988598453106385	0.0004853478472381544
55604.38724196187	1.000731479847094	0.0004855461774409717
55604.40767538329	1.000096900296632	0.00048607306666907505
55604.42810890495	1.0000820512277746	0.0004855201605036677
55604.448542526945	1.0000636627585455	0.0004860494393496317
55604.468975949414	1.000181499838082	0.0004878873747897643
55604.48940947211	0.9996924946458745	0.00048590068811605973
55604.50984309516	1.000123865458593	0.00048594596408292764
55604.530276518446	0.9994095207865366	0.0004855250072002459
55604.55071014219	0.9997196829103425	0.0004903358733529701
55604.57114366629	0.9998045895000935	0.0004857250097558133
55604.59157709062	0.9996238424754229	0.0004859857530593505
55604.61201071541	1.0003358835483689	0.0004863076524881965
55604.632444240444	0.9995963678699759	0.0004859676931864517
55604.652877765824	0.9996952547127221	0.000486157274407639
55604.673311291546	0.9998922348507777	0.00048548703936163043
55604.693744817625	0.9995778771337709	0.00048580221329504896
55604.71417834405	0.9994114366483332	0.000486228205653777
55604.73461187082	0.9994216021679999	0.0004856731570406304
55604.75504539795	0.9992009281762989	0.0004860483579183035
55604.795912453126	0.9996480668282883	0.0004860537826943913
55604.816345981184	0.9987962833951243	0.0004877103863042854
55604.83677950959	0.995970740753457	0.0004863871760227682
55604.85721303834	0.9934267349253885	0.00048628953173772015
55604.877646567445	0.9936731416533671	0.000486130564498475
55604.9185136267	0.992902336470115	0.000486696955116278
55604.938947256735	0.9922417538597534	0.00048608675222007583
55604.95938078724	0.9922108912380673	0.000487001826450745
55604.979814217964	0.992176254394266	0.0004862394065882919
55605.000247849166	0.9921677599393968	0.0004871943311691242
55605.0206813806	0.9916142191350795	0.00048636658645707747
55605.041114812375	0.9920949193094117	0.0004875601193134118
55605.06154844451	0.9913083213377951	0.0004872374597113128
55605.08198197699	0.9921544204202708	0.0004876011955979751
55605.10241540981	0.9916605093694945	0.0004860032656235741
55605.12284904288	0.9915287610890341	0.00048630520842432763
55605.143282576406	0.9916976184289856	0.0004907226761105692
55605.16371621016	0.9915778094911227	0.00048607705748929286
55605.18414964427	0.9910313707375209	0.0004872018559601514
55605.20458317885	0.9917340507447422	0.00048666433500013585
55605.22501681365	0.9918533385595913	0.00048614571640118106
55605.24545024881	0.9918452976920729	0.0004897240391754247
55605.26588378432	0.991451953030064	0.00048711388487399765
55605.286317420054	0.9926267580195114	0.0004877865838080697
55605.30675095626	0.9929255892544568	0.00048663144236562347
55605.32718449269	0.9920997303403558	0.00048777605201762354
55605.3476180296	0.9935118058421695	0.0004863715811053842
55605.36805156674	0.9920501148937441	0.00048733054973641656
55605.388485104224	0.9929193868385812	0.0004863672433379265
55605.40891864217	0.9924671608930098	0.00048636672161410946
55605.42935218024	0.992980122978594	0.0004903348091958108
55605.44978571877	0.9933048459838024	0.0004889387063097656
55605.47021925765	0.9926046092272057	0.0004863299554755472
55605.490652896886	0.9932043767869612	0.00048728490203055636
55605.51108633635	0.9950224857162207	0.0004870768368645948
55605.53151987628	0.9956773941082683	0.0004873574586278523
55605.55195351644	0.9975889390108992	0.0004895872224151507
55605.57238695695	0.9998325107658548	0.000489309540843739
55605.59282049781	0.9999321126660943	0.0004900491422167914
55605.613254139025	1.0003102974268916	0.0004909561498898527
55605.63368758059	0.9993440786052131	0.0004881746221567905
55605.65412112249	1.000131633429481	0.000491493809900482
55605.67455476475	1.0002557916494186	0.00048771457657865097
55605.69498820724	0.9988920649123154	0.00048782109286052725
55605.7154218502	1.000299688492223	0.0004888928378076155
55605.73585539339	0.9994567207052688	0.00048728450645559983
55605.75628883693	1.0001524570983782	0.00048734721985675206
55605.77672248081	0.9995331122125615	0.0004872894352002963
55605.79715602505	1.000071005606368	0.000488731596305073
55605.81758956963	0.9996743609172953	0.00048733960392007583
55605.83802311457	0.9993370300957052	0.0004878178507229489
55605.87889030537	0.9995856436546549	0.00048726201195026215
55605.89932375136	0.999707685740463	0.0004887643860541736
55605.919757297575	1.0001158089878148	0.00048767224198929457
55605.94019094414	1.0000946876236039	0.00048721144451669936
55605.960624491054	1.0016344699542294	0.0004897259265861262
55605.98105793832	1.0002902255035033	0.00048719663365627645
55606.00149158593	0.9998793934419556	0.00048768299930504786
55606.02192503389	1.0006388516579627	0.0004901009501119466
55606.042358582206	1.0000517732143885	0.000489801456122938
55606.06279223075	1.0001323844393735	0.0004869961268591826
55606.08322567976	0.9995448674109007	0.00048702975176530836
55606.103659329005	0.9995365557226408	0.0004926774577458997
55606.12409287859	0.9989867058851578	0.0004868055852145065
55606.144526328535	1.0006955912243807	0.0004869285323778063
55606.16495997882	1.0000375686724685	0.0004868838065864789
55606.185393529464	1.000056257235125	0.000487853397610764
55606.205826980455	0.9996163125065345	0.0004867537121830782
55606.22626063168	1.000407175882144	0.0004867858299006152
55606.24669418336	1.0010669031117079	0.00048763289656630524
55606.26712783529	0.9998080514375091	0.00048675178504569794
55606.28756128767	0.9995537474171563	0.00048756078208026774
55606.30799484029	0.9996104188754404	0.00048736202398716694
55606.32842849326	1.000234843690075	0.00048723770494663135
55606.36929550024	1.0001704063656134	0.000487797731598563
55606.38972915426	0.999596559780846	0.00048750114012330174
55606.4101626085	0.9997963737942506	0.00048634071383177427
55606.43059616322	0.9996900937988857	0.00048683638516843186
55606.45102981817	0.9991766476982109	0.0004874191253657775
55606.471463273585	1.0006704079653308	0.0004862695960191268
55606.49189692923	1.0000337088562947	0.0004879284326724755
55606.512330485224	0.9996455135275657	0.00048680408594739495
55606.53276404156	0.9992924940523928	0.00048601247836163456
55606.55319759826	0.9997886699818594	0.0004869002239219157
55606.57363115519	1.0000808718063385	0.0004862491065495026
55606.594064712575	1.0005513946254747	0.0004859832095024681
55606.61449827032	0.9994118610869848	0.00048584272447727353
55606.634931828296	1.0015414961687248	0.0004859763697582228
55606.655365486615	0.9996635433395494	0.00048542280733392264
55606.675798945405	0.9998706064969366	0.0004855542987750266
55606.69623250443	1.0000601864752698	0.0004857982089502089
55606.7166661638	1.0013255042013331	0.00048572796792186005
55606.7370996234	0.999595870577584	0.00048640547471123953
55606.757533183474	1.0001107779646508	0.0004855639404159713
55606.77796684389	1.0003643765923336	0.00048602913765329617
55606.79840030454	0.9994530580796785	0.0004851044593860673
55606.81883386566	1.0010840559026257	0.00048627314307011696
55606.83926752701	0.9999615830049462	0.00048534153262398715
55606.85970098871	1.0001685443662243	0.00048501871667348026
55606.88013465076	0.9998564582650988	0.00048501162132806965
55606.900568213154	1.0000788608525029	0.000486173571400784
55606.9210016759	0.9997949643528272	0.0004851031475814007
55606.941435339	1.0003123139028176	0.0004851361310519221
55606.96186890244	1.0006756481355517	0.00048544483341492943
55606.98230236612	0.999669625223079	0.0004850453193614989
55607.002736030154	1.0006250108160926	0.00048591356221661873
55607.02316959464	0.9997391692860398	0.00048528197733823156
55607.04360325937	1.0002789578074973	0.00048519284944642115
55607.06403672445	1.0005130850277113	0.00048539440372926594
55607.08447028987	1.0005236901183983	0.0004854972084253602
55607.104903955646	0.9996619772211941	0.0004852534966034248
55607.125337421654	0.9996422471989965	0.00048532633437869976
55607.14577098812	0.9997337107042448	0.0004855381316788992
55607.16620465483	1.0001546465161115	0.00048574849989954834
55607.186638222	1.0000992069626058	0.0004853358511680795
55607.2070716894	1.0000608984895996	0.00048537469602936886
55607.22750535716	0.9996838694687733	0.000485889687058722
55607.247938925255	1.0000007299377025	0.0004853266610327234
55607.26837249371	0.9994906374867799	0.0004853159423559221
55607.28880606251	0.9997889273887788	0.00048544534997291386
55607.309239631664	1.000315486888189	0.00048584761096731117
55607.32967320104	1.0002959673748255	0.0004853931043021589
55607.35010677089	1.0001217487684264	0.00048536265378061323
55607.370540240976	0.9997940267405138	0.00048685072799421205
55607.3909739114	1.00049009554763	0.00048535626203236894
55607.4114074823	0.9998212190788411	0.0004854832053268079
55607.431841153426	0.9998271114189305	0.00048545362568943955
55607.452274624906	0.9997366990703891	0.00048564791794707476
55607.47270819662	0.9998068925211134	0.00048553432264981445
55607.49314186879	1.0005400623930618	0.00048548423037664696
55607.51357534132	1.0003255790201546	0.00048529411145981695
55607.53400891408	1.0001070314494318	0.0004853377172522897
55607.554442587185	0.9994863617997792	0.0004855842273405061
55607.57487606076	1.0001435719095053	0.00048534340561218143
55607.59530973457	0.9994945005365338	0.000485750816061151
55607.61574330872	1.000085990722654	0.00048772669990895074
55607.63617678323	0.9992849235077832	0.00048555852672776197
55607.65661045797	1.0007931173934717	0.00048580800884498644
55607.67704403317	1.0002976677125162	0.0004858964909941225
55607.69747760872	0.9993984698504035	0.00048750313649657367
55607.71791118451	1.0002700142713115	0.00048599333498948834
55607.73834476064	0.9998686970353543	0.0004860256961718358
55607.758778337244	1.0000563473240853	0.0004864985097143306
55607.77921191408	0.9999713900562929	0.0004869490710002535
55607.79964549126	1.0004038280764547	0.0004861444669619682
55607.820079168676	0.9994268032903209	0.00048655503028448505
55607.84051274656	0.9996269379388649	0.0004867122054797772
55607.860946224784	1.00034938568812	0.00048664636315486537
55607.90181348218	0.9998079376409775	0.00048583239349819156
55607.92224696134	0.99990686002004	0.0004867199251299849
55607.94268064085	1.0001616912982265	0.00048632172822554276
55607.963114220714	1.0002851222956632	0.00048693475978613056
55607.98354780092	1.0002279760962813	0.0004868200740948249
55608.00398138148	1.0000438386572972	0.00048680115358378466
55608.02441486239	1.0002364026736648	0.00048723133833595953
55608.044848543526	0.9999292450850324	0.000486797890573984
55608.065282125135	0.9991862628238632	0.0004867500433932837
55608.085715606976	0.9995067706235665	0.000486067277063703
55608.10614928916	1.0000740490496631	0.0004862648626976867
55608.1265828717	1.0004789018827587	0.00048613559576454225
55608.14701635459	0.9995435266784022	0.0004858797372426448
55608.16745003782	0.9999346306143717	0.00048685320930718024
55608.18788362141	0.9990405467376082	0.0004859291683704892
55608.20831730534	1.0003573718718743	0.00048635107747809647
55608.22875078951	1.0012174897510289	0.0004873797850958916
55608.249184374145	0.9997016968901293	0.00048715845491592157
55608.269618059014	0.9998306395585885	0.00048736898658696844
55608.29005154422	1.0004998511522445	0.00048692688596779765
55608.31048512979	0.9998743280453817	0.0004864737991852427
55608.3309188157	0.9996348673203265	0.0004868382956684377
55608.351352401965	0.9998834244707248	0.0004868017236931989
55608.37178598858	0.9998149209402748	0.00048708884738811405
55608.392219575544	0.9999115770333216	0.0004874692142552608
55608.41265316273	0.9993098012266786	0.00048701686873926466
55608.43308675028	0.9996251242641161	0.000487279977320959
55608.453520338284	1.000864436357813	0.00048778737050042217
55608.47395392653	1.000511692010059	0.0004864884631692753
55608.49438751512	1.0002878073792394	0.0004888156812784929
55608.514821104065	0.9999245951660711	0.0004876712534605487
55608.53525469335	1.0001516073912353	0.00048750168840072807
55608.555688282875	1.000246759846648	0.0004876057592786505
55608.57612187286	0.9998657704514724	0.00048748596473681557
55608.59655556308	1.000035425507439	0.00048738392373714367
55608.61698905377	0.999439321300189	0.00048751296273442143
55608.637422644686	1.000019743021884	0.0004875578759761381
55608.65785633596	0.9999119347806334	0.00048790739265491026
55608.67828982758	1.0003384699003686	0.0004875731169985059
55608.69872341954	1.0001882039492491	0.00048727419227890303
55608.71915711186	0.9991110361717987	0.0004880417876676731
55608.73959060441	1.0007039723333406	0.0004876153936325607
55608.76002429742	1.001081840673851	0.0004871026683797513
55608.78045789067	1.0008228248855802	0.0004880788998183385
55608.80089138427	0.999711552858771	0.00048731572962371983
55608.82132507833	1.0004338652214129	0.000487437539347583
55608.84175867263	0.9995936980681324	0.00048778189868920184
55608.862192167275	0.9997764292341444	0.00048667252142599245
55608.88262586215	0.9994516450784261	0.0004869708699060713
55608.903059457494	0.9992609107429051	0.0004868455749240279
55608.92349305319	0.9993480185488179	0.00048750454155845584
55608.94392664911	1.0003804857857705	0.00048712001023689885
55608.96436024539	0.9994996288093708	0.00048758435210193707
55608.98479394213	1.0001155459685824	0.00048732672505616046
55609.0052275391	0.9996097981378365	0.00048623352134047776
55609.02566103642	0.999990733127679	0.00048738803470803
55609.04609473409	1.000763506528357	0.00048736445424911966
55609.066528332	1.0006718050944485	0.0004869449816612627
55609.08696183037	0.9996757194596204	0.0004863546182126668
55609.107395528976	1.000057886460062	0.00048617599120600024
55609.12782912804	1.0000899964872936	0.0004867281565136316
55609.14826272734	1.0000447281788627	0.00048642698963024416
55609.16869632699	0.9996221579490088	0.00048553935346023867
55609.18912982699	1.0007533268017956	0.0004864082889044198
55609.20956352734	1.0000708710480728	0.0004861713486059892
55609.229997128044	1.0005065073225596	0.00048621262149332645
55609.25043072909	1.0004712802588025	0.00048597144286562007
55609.27086433037	1.0005305460992986	0.0004859913136369265
55609.29129793211	0.9998762452942906	0.0004856671245762592
55609.31173143409	0.9993742628951128	0.00048563860879504296
55609.332165136424	1.0003834848263313	0.0004854392679237652
55609.352598739104	0.9995126704871371	0.00048523669663416886
55609.37303244213	0.9994283380216946	0.0004851503659641392
55609.393465945504	0.9998629683398846	0.0004857268394896819
55609.413899549225	1.0003481982803484	0.0004851115270187496
55609.434333253186	0.9990573324229864	0.0004850220851926154
55609.45476675761	1.0009575639571349	0.00048531676437794577
55609.47520036227	1.000377743625838	0.00048520618203145227
55609.49563406727	0.9994990928137193	0.0004851114909760955
55609.51606757263	0.9998378042825924	0.00048512609378559556
55609.53650127833	1.0000341067610847	0.00048564030841918696
55609.556934884386	0.9994443208508577	0.0004850762058068178
55609.57736849079	0.9998153621247474	0.0004851794751244366
55609.59780209754	1.0003386512897263	0.0004864855821271984
55609.618235704525	1.0000400422259013	0.0004852276058268027
55609.63866931186	1.0002040611034615	0.0004856230994421274
55609.65910291966	0.9997418568980587	0.00048614796257302853
55609.67953652769	1.000241903560454	0.00048519245641187467
55609.69997013608	1.0001007986089787	0.0004855176480324281
55609.7204038448	1.0015613968809662	0.000485287338641845
55609.740837353886	0.9998674351881157	0.00048525778901441837
55609.7612710632	1.0008937173677035	0.0004871643077865341
55609.781704672976	0.9992236337514246	0.00048518870399062074
55609.80213818299	0.9990879760663249	0.0004850779251340555
55609.82257189335	1.0004472775657414	0.0004866509613550803
55609.843005404175	1.0000025491614668	0.00048530243773659866
55609.86343901524	1.0001697686727655	0.0004851676207580744
55609.88387272665	1.0000795374797746	0.0004851357942796053
55609.904306238284	0.999751839337236	0.00048567553075408725
55609.924739950395	1.00063302677357	0.00048561877233218236
55609.94517356285	1.0002151969857325	0.0004856310230678822
55609.96560707554	0.9997000909249472	0.00048562059056339764
55609.98604078858	0.9996480658179115	0.00048527152332011306
55610.006474402086	1.0000192168050326	0.0004856666051294509
55610.02690791582	1.000135393432199	0.0004859080498991877
55610.04734162991	0.9994332411836728	0.0004858889594689412
55610.06777524423	0.9997129913289566	0.0004856142943980687
55610.08820885901	0.9995664945333058	0.0004864024379127005
55610.108642474144	1.0002153378546417	0.00048563358799598796
55610.12907608951	1.000084114987247	0.0004854283745184438
55610.149509805226	0.9996107104712035	0.00048561847625636193
55610.16994332141	1.00010776393554	0.00048546777460721144
55610.190376937826	0.9992724717456671	0.0004878556459238622
55610.210810654586	1.0004978006067402	0.0004856737217125267
55610.2312442717	1.0000881463296794	0.00048610235179390773
55610.25167778905	1.0010800605885026	0.00048580496016951936
55610.272111506856	0.9997603525401281	0.0004865853461116904
55610.2925451249	1.0008956704471426	0.0004871437758972071
55610.312978743415	1.0000767175028908	0.00048602015365817005
55610.33341236215	0.9996062912044016	0.00048593133760741776
55610.35384598125	0.9999037432588064	0.00048823597062527786
55610.374279700685	0.999990870188675	0.0004860969326808741
55610.39471322048	1.00022998988094	0.0004861686603229973
55610.4151468405	1.0006865402770337	0.00048619351747694096
55610.45601408171	0.9997199747216716	0.00048621985268621274
55610.4764477029	1.0001271025472218	0.00048726895482552524
55610.49688132432	1.0001503639946439	0.0004862110539597894
55610.51731494609	1.000035760646022	0.00048668381719593035
55610.53774866821	0.9994435549469298	0.00048701398228649575
55610.55818219068	0.9992214754121348	0.0004861766394207384
55610.578615813494	1.000432383629928	0.0004863149033223808
55610.59904953655	1.0004045091642169	0.0004861759449220799
55610.61948306006	1.0001911546742683	0.00048616584263573494
55610.63991668381	0.9995604021662639	0.000486273442261218
55610.68078393236	1.000038170229981	0.0004867750265186944
55610.70121765715	0.9997221833526568	0.0004862217966393726
55610.7216512823	1.0004671182161031	0.0004860726910568737
55610.74208480779	0.9997123975059773	0.00048617388737843127
55610.76251853352	0.9996442538822883	0.0004859479580851118
55610.782952159716	0.9992176486520137	0.00048632565089852916
55610.80338578614	0.9994415236575405	0.00048616541751723876
55610.823819412915	0.9997343963486525	0.0004865008405471255
55610.84425304004	1.0015559538943548	0.00048813209268252394
55610.88512039534	1.0000905406224487	0.0004859822349413034
55610.90555392351	1.0004699650169333	0.0004880861305235957
55610.92598765191	0.9996842151315287	0.00048657860830775366
55610.94642128079	0.9989935863481896	0.0004863508859650649
55610.96685480989	1.0000297977463486	0.00048756013195645195
55611.007722169146	1.0001770714446834	0.0004862519895279522
55611.0281556993	0.9995599395580925	0.0004869989721916559
55611.048589429796	0.9995227809318293	0.00048603299015844017
55611.06902306065	0.9999575629904625	0.0004871681220065219
55611.089456691734	0.999616573720706	0.0004865426856446235
55611.10989032316	0.9994643641353345	0.00048690974174662516
55611.13032385506	1.0004110745593873	0.0004865282861397114
55611.150757587195	0.9998331062876791	0.00048672589693346866
55611.17119121967	0.9999502722324899	0.00048653502621425984
55611.1916247525	1.0001242804972792	0.00048670254687678967
55611.212058485566	1.0004216383639803	0.00048619586010185034
55611.23249211909	0.9996302399240933	0.0004857381589849548
55611.25292585297	1.000556496919818	0.0004861471912085221
55611.27335938708	1.0003078411918	0.0004861572644328576
55611.293793021534	1.0007964514401504	0.00048605159839291723
55611.314226756345	0.9994839997069298	0.00048519826096180387
55611.3346602915	0.9986846227180795	0.0004851494723701199
56336.13494888386	1.0000506885858786	0.000494279319011347
56336.15538209747	1.0004539413905404	0.0004946768633539374
56336.175815511444	0.9996443397606734	0.0004936514780113537
56336.19624872576	0.9996512280139338	0.0004938756638056278
56336.23711545521	1.0004592527258604	0.0004959239484908589
56336.25754867046	0.9994437285559523	0.0004957851471803977
56336.27798198605	1.0004932366933863	0.0004963239351519609
56336.298415402	0.9994822327897291	0.0004967628117220997
56336.31884861818	0.9998794668820454	0.0004941062919114477
56336.33928203471	1.0003818167133802	0.0004945596844202196
56336.35971535159	1.000126298320882	0.0004938369723444325
56336.38014856882	0.999880268905553	0.0004941035716847885
56336.40058198639	1.0001028915356511	0.0004937987224680615
56336.4210153042	1.0009121577826385	0.000493853389594836
56336.44144852248	1.0000432501411016	0.0004945631532734086
56336.46188194098	0.999875332830628	0.0004939242251986675
56336.48231525984	1.0005032049231335	0.0004939887576854978
56336.502748678926	0.9995067051861035	0.0004945605063556848
56336.52318189848	0.9994011740555615	0.0004961248654511221
56336.543615218274	0.9999238791110169	0.0004946551623843748
56336.56404863841	0.9998787986014864	0.0004940078336948091
56336.584481858896	1.0000216699999362	0.0004941489983438954
56336.604915179734	0.9989315792489941	0.0004937736618027791
56336.6253486008	0.9998207449577836	0.0004948416873547679
56336.64578182222	1.000032408196624	0.0004938225511471409
56336.66621514399	0.9998312182148238	0.0004938789941910861
56336.6866485661	0.9992817104227031	0.000493598869263413
56336.70708188857	0.9996656051452779	0.0004938150477246418
56336.72751521127	0.9999856330710921	0.0004936210364101948
56336.74794853443	0.9995618466920287	0.0004935491975289014
56336.76838185783	0.9998141996885483	0.0004973172955872369
56336.78881528158	0.9996384216154645	0.0004957919799842088
56336.80924850555	0.9996373672515978	0.0004951916627335075
56336.82968183	0.9996217308638137	0.0004943721263243933
56336.85011515468	1.0006228938359876	0.0004945358896384776
56336.8705484797	1.0005874158876953	0.0004973579209517056
56336.89098190508	0.9998473599977157	0.0004975942369926622
56336.91141513081	0.9993251427952701	0.0004950962990111444
56336.93184845688	0.9998693745505393	0.000495157763011274
56336.95228188319	1.0004586639239896	0.000494839390124938
56336.97271510985	1.000121754032198	0.0004948232986384415
56336.99314843685	1.000240448060482	0.000493903222384826
56337.01358186421	0.9993354455689238	0.0004935099103775946
56337.034015091915	1.0008504333957235	0.0004945794267854566
56337.05444851985	1.0002749577702474	0.0004948515085375629
56337.07488184814	1.0002310881847631	0.0004956013084389719
56337.095315076775	1.0011606030733797	0.000495417491772189
56337.115748505756	0.9998658560550259	0.0004950636819153423
56337.13618183509	0.9992923183648557	0.0004963463602191295
56337.15661516466	1.0010271245199076	0.0004938509645929925
56337.17704849469	1.0003882887437472	0.0004952319596661835
56337.19748182496	1.0000760488641534	0.0004951536719740758
56337.217915155576	1.000091056672997	0.0004946245355031831
56337.23834848642	0.9996099244832608	0.0004951749882282498
56337.258781817734	1.0000768786453125	0.0004952580057840064
56337.27921524928	1.0001397315185445	0.0004942064847269056
56337.299648581175	0.9996477066614706	0.0004947632071128979
56337.32008181342	1.0001510317565998	0.0004949599133097382
56337.34051524602	0.9996140929712076	0.0004948899850117091
56337.36094857896	0.9995382553428857	0.0004951867032887096
56337.381381812134	1.00029025027987	0.0004951378832983414
56337.401815245656	0.9995911918051066	0.0004952248026560557
56337.42224857953	0.9998876389167207	0.0004952229812832923
56337.44268191376	1.000829527778109	0.0004953575709596542
56337.463115248334	1.000497501700112	0.0004952984085677101
56337.50398191829	1.001000237520337	0.0004953686754338504
56337.52441525391	1.0004582411354093	0.0004954721417515245
56337.54484848965	1.0000860829217664	0.0004956225600947397
56337.565281925854	0.9995385499038463	0.0004953749287559531
56337.58571526241	0.9996696141014164	0.0004960170440680055
56337.60614849919	1.000213670864132	0.0004960112967537351
56337.626581936325	1.000162049520404	0.0004965407186723279
56337.647015273804	0.9999131818467575	0.0004979584976355319
56337.66744871164	0.9999850060149391	0.0004967362925513907
56337.70831528824	1.00013070988795	0.000497333220134981
56337.728748727	1.0002542773237955	0.0004960116736131557
56337.749181966115	0.9997759841399261	0.0004960584758693093
56337.76961530557	0.9996288752129336	0.0004958014319614248
56337.79004874539	1.0005112681715929	0.000495096828227833
56337.81048198555	0.9996969811904265	0.0004950049000312039
56337.83091542594	0.9990009999745395	0.0004946809361503385
56337.851348766686	1.0006278764476695	0.0004945658113103302
56337.87178210778	1.0002162882781775	0.0004949820865241498
56337.89221544922	0.9997921160687657	0.0004938720698201734
56337.91264879101	0.9994513153730338	0.000494373518642263
56337.93308213304	1.0002677582296604	0.0004938870857797555
56337.953515475405	0.9995452108047349	0.000494005476596825
56337.97394881813	0.9995124221088397	0.0004948890601466886
56337.9943821612	1.000033124013493	0.000494018812911479
56338.035248848275	0.9998411059906712	0.0004948292179242425
56338.0556822924	0.9994839906615473	0.0004966340230613715
56338.076115636744	1.0008956917939056	0.00049412305744715
56338.09654888145	0.9993023742351016	0.0004951698253799126
56338.1169823265	1.000886158445227	0.0004969161116214034
56338.137415571895	1.0002917887035858	0.0004969005109019947
56338.15784891753	0.99992430628044	0.0004953880895912812
56338.178282363515	0.999940401140182	0.0004962256305484393
56338.19871560984	0.9990453312140904	0.0004967030358983165
56338.219149056524	1.0003661671511799	0.0004974471010907655
56338.239582403556	1.000151627885449	0.0004980939596974353
56338.26001565093	0.9998671882975034	0.0004984825778828174
56338.28044909854	0.9994569480006018	0.0004987917086879017
56338.30088244651	0.9999097538892735	0.0004988622477809254
56338.32131569481	1.0008285832207082	0.0004956177300346889
56338.341749143474	1.0000724979051052	0.0004956527293076701
56338.362182492485	1.0008429386111328	0.0004976207758626105
56338.38261584184	1.0000206981096504	0.0004976214151404198
56338.40304919143	1.0003515566875514	0.0004977042694921921
56338.42348254137	0.9996002718396687	0.0004972331617321929
56338.44391599166	0.9994258880057288	0.000496784533618422
56338.4643492423	0.9997471035978736	0.0004972004827578403
56338.48478259329	1.0004779642815613	0.0004961228462783599
56338.505216044505	0.9998251299090887	0.0004957587937207789
56338.52564939608	1.000037318012873	0.0004947517948284109
56338.546082648114	1.0004113637699397	0.0004953875035328977
56338.58694945288	0.9998054057446399	0.0004967708356989024
56338.60738280584	0.9993005840514448	0.0004954383799229806
56338.627816159045	1.0004655291494287	0.0004959219466577903
56338.64824951271	0.9996658177407339	0.0004961856740234525
56338.66868296661	1.0004452401301145	0.000496623595845928
56338.689116220856	1.0002749585564854	0.0004974020544608996
56338.70954957534	0.9990226344169377	0.000498146597899509
56338.72998303028	1.0002251237790365	0.0004997980564694804
56338.75041628546	1.000405137352344	0.0005002169095982052
56338.77084964111	1.000621347145968	0.0004993518354020398
56338.79128299698	0.9999113871576891	0.0004976986389055838
56338.81171635321	0.9997995013581992	0.0004989587832313904
56338.83214980967	1.0006591340115105	0.000498030175618738
56338.85258306659	0.9993317652826357	0.0004985127558833028
56338.87301642375	0.9999949212127932	0.0004979180209841753
56338.893449881376	1.0001155670408397	0.000497315295353995
56338.91388313923	1.0000888364744092	0.0004967736281612807
56338.93431649732	0.9998573087916186	0.0004962408956936398
56338.954749955876	1.000213069741802	0.0004960297673988371
56338.975183214774	1.0000720915879078	0.0004964461174265628
56338.995616673914	1.000273593375597	0.000495290988938836
56339.0160500334	1.0001142261076905	0.0004949334443766524
56339.03648339323	1.0012073867072004	0.0004947970631521011
56339.05691675342	1.0006918908974505	0.0004950774719798396
56339.077350113956	1.0000187013859387	0.0004941567820473177
56339.097783474834	0.9990686514125194	0.0004949108235201251
56339.11821683595	0.9994572440002453	0.0004939179575634705
56339.13865019742	0.9993127045605771	0.0004954219683426847
56339.15908355923	1.00224534213613	0.0004937774547913223
56339.179517021395	1.0002714239348875	0.0004941526290182875
56339.19995028391	1.000467444873346	0.0004940127673240184
56339.22038374665	1.000000743829914	0.0004937315657430274
56339.240817109865	1.0000968127107732	0.0004935509026234398
56339.26125037331	0.9991857386778525	0.0004934745547826054
56339.2816838371	0.9996849123492078	0.0004937155396667468
56339.302117201245	0.9998143361743175	0.0004938505671600417
56339.32255046562	0.9997029933210365	0.0004938039055853896
56339.34298393046	1.0001625714970106	0.0004940981857503907
56339.363417295535	1.0003941828774368	0.0004947996986350889
56339.38385066096	1.000324582347373	0.0004937944331731798
56339.40428402673	0.999917644965156	0.0004952256526876398
56339.44515075932	0.9995382397358982	0.0004942607555112746
56339.46558412614	1.0002818924009231	0.0004959070730937462
56339.486017393196	1.0001660663226248	0.0004961613379306117
56339.5064508606	1.0001311864684619	0.0004956701727578491
56339.52688422835	1.000115131219993	0.0004954888052463277
56339.54731769645	0.9997195733447249	0.0004952454982313932
56339.567750964896	1.0006117420666325	0.0004954519121801583
56339.58818433358	1.0007249361013026	0.0004961367539507474
56339.60861780273	0.9997257764506006	0.0004960788413511754
56339.629051072116	0.999980041807636	0.0004962028724683824
56339.64948444184	1.000342073972815	0.0005019076065565225
56339.669917911924	1.0003551831992625	0.0005002681375155655
56339.69035118235	1.0005372423433971	0.0004982584361910347
56339.71078455313	0.999938005901833	0.0004965600430303568
56339.73121802414	1.0007185757643315	0.000496283043619498
56339.7516513955	0.9997146860778147	0.000496214336099348
56339.77208476721	0.9992523405439256	0.0004970496528824489
56339.79251813927	1.0003130933735396	0.0004963157840155132
56339.812951511674	0.9992400665336163	0.0004958563077065134
56339.833384884434	0.9999424742116206	0.0004953766662030299
56339.85381825743	0.9997302636385277	0.000494718076477801
56339.87425163076	0.9998667383389865	0.0004960341961721526
56339.89468510457	0.9997971473760021	0.000495996638361913
56339.91511837861	0.9999512564638225	0.0004962374157925759
56339.93555185299	1.0007590936883888	0.000496334859921973
56339.955985227614	0.9993691396178349	0.0004980433105863368
56339.9764185027	1.000339689125495	0.0004966796439928944
56340.017285353686	0.9991118853034058	0.0004961047832550338
56340.037718629705	1.0001980164379753	0.0004977622786145037
56340.05815210607	0.9997127468514679	0.0004961090198582686
56340.078585382784	1.0007428827274856	0.0004961849167256239
56340.099018759734	0.9999581009676793	0.0004976670330952491
56340.119452237144	0.9996665986770721	0.000496818592872248
56340.13988551479	0.9998208918857155	0.0004960676814301664
56340.16031899279	1.0001459954503007	0.000496149761119594
56340.18075237113	0.9996845380964714	0.0004962092346685779
56340.20118564983	0.9997836366875763	0.0004959584253438089
56340.22161912876	0.9991656164242466	0.0004957590368678531
56340.24205250815	1.0004176930081339	0.0004959579601994574
56340.262485887775	0.9998878648656303	0.0004975099766485851
56340.28291926775	1.0001215727991997	0.0005030099189735346
56340.30335264807	1.0000738088768553	0.0004993451297316876
56340.32378612875	1.0004553225248027	0.0004986428466509857
56340.34421940977	0.9999887671847365	0.0004999385249005754
56340.364652791024	0.9998641025608209	0.0005002322188737599
56340.38508627275	0.9999547562493597	0.000500866649180191
56340.4055196547	1.0006776035399758	0.0005010990165329202
56340.425952937	1.000700421635145	0.0005126972597045155
56340.44638641966	1.0005293232294332	0.0005127955683009849
56340.46681980266	0.9993810576043611	0.0005452619520908645
56340.48725308589	1.0003504376827332	0.0005031343743463199
56340.507686569596	1.0004395647058473	0.0005137979206204341
56340.528119953524	1.000721044322971	0.0005136545164968478
56340.54855343781	1.0003601019930513	0.0005044848722668852
56340.56898672244	0.999595449708083	0.0005060472851698755
56340.589420107426	1.0003865666176428	0.0005024330090252682
56340.60985359275	1.000434902408208	0.0004980124886175782
56340.63028687832	0.9998829216445196	0.000494969729492018
56340.650720264224	1.0006110018089942	0.0004948716040716812
56340.69158703722	1.0002104633598627	0.0004946304663619413
56340.71202052417	1.0003348747656966	0.0004967108417525383
56340.73245381137	0.9999980858685477	0.0004992500705472583
56340.75288719903	0.9996203591019907	0.0005033014192524399
56340.773320686916	0.999351800857812	0.0005112807365404159
56340.793753975275	0.9997260472364884	0.0005126611418955494
56340.81418736387	1.0002888757719792	0.0005123996368686705
56340.85505414209	0.9992327126124954	0.0005137678939825338
56340.875487531615	0.9995453478182638	0.0005152341594877576
56340.8959210216	0.999542349914941	0.0005172247000837122
56340.91635441182	0.9993912526080247	0.0005139806019031981
56340.93678780239	0.9987473589419927	0.0005137049758186311
56340.95722119342	0.9997451936819101	0.0005180554907561765
56340.97765458469	0.9986745405128021	0.0005161797196376079
56340.99808797619	1.000435364194379	0.0005172648668455935
56341.018521368154	1.000172897386886	0.000519469462648197
56341.038954760355	0.9990507561909088	0.000512367811640186
56341.05938825302	0.9995872655040242	0.0005210384696516539
56341.079821545914	0.9996067464728617	0.0005193294826753159
56341.100255039164	0.9998234485037427	0.0005117646556465587
56341.12068843276	0.9993521766996619	0.0005062355368235571
56341.1411217267	1.0002558002693274	0.0005125081791533284
56341.16155522088	0.9997256632505683	0.0005051708326231509
56341.18198861553	0.9997079033321804	0.0005103946481943848
56341.2024219104	1.0009658251158091	0.0005215259070025546
56341.22285540563	0.9995546120458989	0.00051830172240706
56341.243288801204	0.9997256346988121	0.0005164299747647109
56341.26372209712	1.0000116696316177	0.0005047505249558271
56341.2841555934	0.9991335047652066	0.0005129315354608019
56341.30458898991	0.9997283913798134	0.0005097670519890111
56341.325022386874	1.0006591755254137	0.0005134473550924591
56341.34545578408	0.9992592653134943	0.0005172530234785928
56341.36588918164	1.000375053881557	0.000515019070894088
56341.386322579536	0.9998698248992632	0.0005139792592870786
56341.40675597779	0.9998591511730285	0.0005112287326385489
56341.42718937628	0.9994668385373499	0.000510980681533669
56341.447622775224	0.999631355101026	0.0005104583669292938
56341.46805617441	1.0006573443470757	0.0005122526353630617
56341.48848967394	0.999550243527632	0.0005057383077302094
56341.50892297394	1.0000365151274577	0.0005093040630889487
56341.529356374056	0.9991517475052076	0.0005079536987403801
56341.54978987463	1.0002351049724578	0.000503596535200108
56341.570223275565	1.0001672853737231	0.000512503735966597
56341.59065657673	0.9998118029457777	0.0005094284970139457
56341.61109007835	0.9993811453262788	0.0005075625847744114
56341.63152348022	1.0001931929512862	0.0005118114294120733
56341.65195688243	1.0000727836996741	0.0005107553136225188
56341.672390284984	0.9990891699468886	0.000509975005286034
56341.692823687896	1.0003347604105302	0.0005054867046529018
56341.71325709104	0.9998836027987704	0.0005111217326985609
56341.73369049464	0.9994064040510677	0.0004987657705161629
56341.754123898485	1.0004135385226849	0.0005013284660534195
56341.77455740268	1.000307411914924	0.0005000013851274418
56341.79499070721	0.9995423123053615	0.0005063907011564386
56341.83585761734	0.999102771353178	0.0005044819942933331
56341.85629092292	1.0006862642880596	0.0005070801340427996
56341.876724428745	0.9995450525730292	0.0005052057474834963
56341.89715783503	0.9999640372685166	0.0005039153506086794
56341.938024648414	0.9962685805040058	0.0005026584239510739
56341.95845805563	0.9951734805132293	0.0005016406169703401
56341.97889136319	0.9943394690277814	0.0005012740623297999
56341.999324870994	0.9932493171379702	0.0005003556170535153
56342.01975827926	0.9949524816382106	0.000501435740169525
56342.04019168775	0.9922052789789385	0.0005015737890318586
56342.0606250966	0.9927446050638956	0.0005021817501853138
56342.0810584058	0.9922766043421121	0.0004967546093794229
56342.10149191534	0.9923182007686797	0.0004980404133034156
56342.121925325235	0.9915340466965568	0.0005013261272465693
56342.142358735364	0.9919435196476178	0.0004966360918859627
56342.16279214595	0.9916542316843544	0.0004966734713932957
56342.18322555678	0.9919439626265341	0.0004970265912945516
56342.20365896807	0.9921559356314209	0.0004947665041249771
56342.22409247959	0.9931676329179482	0.0004963504668873348
56342.244525791466	0.9919757917733916	0.000493970007282042
56342.264959303575	0.9922769139850672	0.0004941557005828745
56342.28539271614	0.9911062596254842	0.0004952999071556359
56342.30582602895	0.9920380158040226	0.0004976934568658208
56342.32625954221	0.9912475779549106	0.0004986742073761904
56342.34669295572	0.9915090517096342	0.0004994014732295924
56342.36712626957	0.991685525977593	0.0004941281138138526
56342.387559783776	0.992738785791159	0.0005012157864369419
56342.40799319832	0.9917870499281063	0.0004953698273090828
56342.428426713224	0.9910874778415091	0.0004933906386123425
56342.44886002835	0.9917534965641503	0.0004967433333074881
56342.469293443835	0.9916639171865638	0.0004949277335671491
56342.489726959786	0.9920996168695048	0.0004961446929675615
56342.51016027597	0.9919806565474842	0.0005021066902489899
56342.53059369249	0.9919593002679452	0.0004986456663123395
56342.551027209374	0.991510352532946	0.0005010415113750014
56342.57146052648	0.992771971652217	0.000501902395466071
56342.59189394406	0.9936759140395554	0.0004941240475629525
56342.61232736187	0.994126905836208	0.000497984339105296
56342.63276078015	0.9951671021268284	0.0004962608076912899
56342.653194298655	0.9973246973135029	0.0004960774972170442
56342.673627617514	0.9989504922079925	0.0004958032781592855
56342.69406103672	0.9998928782959051	0.0005042171937996254
56342.71449455616	0.9993681913964134	0.0004995127319240366
56342.73492787607	0.9999832121710621	0.000496664455840932
56342.75536129621	0.9994826192049541	0.0004977682997229413
56342.77579481681	1.0001239469534262	0.0004941198888424649
56342.79622823765	1.0001939464854905	0.0004968623749183479
56342.81666165883	1.000509139684821	0.0004958700151773998
56342.837095080366	0.9995424490706579	0.0004999015714795107
56342.85752850225	1.001046995958603	0.0004996359175243226
56342.877961924365	0.9992374654973376	0.0005014356658791326
56342.89839534695	0.9994160477904493	0.000505499887404843
56342.91882876977	1.0000226029182488	0.0004982048596007778
56342.93926229293	1.0008259781268973	0.0004980797632438788
56342.95969561656	1.0002867084148992	0.0004982504116624632
56342.98012914031	1.0004442626020926	0.0004991553294982846
56343.00056256452	0.9999250334951058	0.0004982073867762206
56343.020995889085	1.0002283549210467	0.0004982847631315894
56343.06186283914	1.0005033840773863	0.0005023304455724554
56343.08229616463	0.9997898657539449	0.0005075737314254406
56343.10272969048	1.0006505393925649	0.0005062587440971192
56343.12316311667	0.9997116092434281	0.000502492282690959
56343.14359644321	0.9993667956641898	0.0005115075603933056
56343.1640299701	0.9994966796662723	0.0005076484721698535
56343.18446339734	1.0006285476741432	0.0005075538573082338
56343.20489682481	0.9994702140936633	0.000506851226719204
56343.22533025264	0.9997687813244062	0.00050564572672143
56343.24576368092	0.9998974285797174	0.0005026238673444445
56343.26619710944	1.00042521851565	0.0005037424956385857
56343.286630538314	0.9996455356278279	0.0005030057359321617
56343.30706396753	0.9993403032490634	0.0005025861153205614
56343.32749739698	1.0004879468658239	0.0005004342090372994
56343.3479308269	1.0002905888806162	0.0005020997011512732
56343.36836435705	1.000582424133468	0.0005029946920761075
56343.38879768755	1.0000327204077837	0.0005002376781281416
56343.4092311184	0.999841082661349	0.0005008554497814467
56343.42966464959	1.0000446895271273	0.000505645862477562
56343.45009808114	1.001700004130801	0.0005030730309679843
56343.47053141304	0.9996217302596965	0.0005006266786855797
56343.49096494528	0.9993457185684221	0.0004984293012220127
56343.51139837776	0.9993823411772264	0.0004991262864104532
56343.53183171071	1.00000857084169	0.0005001154257580512
56343.55226524388	0.9999826413192833	0.0004943072367064287
56343.57269867741	1.0003473664487454	0.0004953025724241493
56343.59313221128	1.0005005559369065	0.0004969250904188197
56343.61356554551	1.0004329271250765	0.0005045243495917279
56343.63399897997	1.0007979610397086	0.0004950716466327103
56343.674865850044	1.0001016632398798	0.0004981312883039101
56343.69529928567	0.999906778714881	0.000500204998481567
56343.71573282152	0.9997835418773205	0.0005014616938702952
56343.73616615772	1.0003885284492913	0.0005015659801444696
56343.75659969428	1.000784752733446	0.0005045919715037761
56343.77703313106	0.9994024125889893	0.000504980491809112
56343.79746646831	0.9996139897695286	0.0005039782824153283
56343.81790000592	0.999677117480321	0.0005050199012665014
56343.838333443746	0.9998184847977855	0.0005038940845631372
56343.879200320465	1.0001239770832153	0.0005057753695993199
56343.89963375934	1.0002138877900348	0.0005049442630589289
56343.920067198575	0.9994516009181604	0.0005066458245157147
56343.94050063816	1.0007846777868448	0.0005041666462614649
56343.960934077964	1.0006457957329622	0.0005096876490063653
56343.981367518245	1.0009789842260848	0.0005059358842252116
56344.00180095876	1.0001795168222318	0.0005089044427267547
56344.022234399614	0.9987669107074432	0.0005041622506495067
56344.042667840826	0.9997881084475754	0.0005014840698829146
56344.06310128239	1.000676170867101	0.0005061970465762276
56344.08353472429	1.0005382698939949	0.0005046706680584275
56344.10396826655	1.000760879726049	0.000505764179015963
56344.12440160916	0.9996603873999022	0.0005049615111540234
56344.144835151994	0.999836278085093	0.0005049735349436427
56344.165268595185	0.9997435038703609	0.0005039212078519469
56344.185701938724	1.000249363822798	0.00050473254378102
56344.20613548261	1.0005259263669892	0.0005020802714536452
56344.226568926846	0.9999476614756885	0.0004996742438358373
56344.267435816364	1.000013234895187	0.0004961859124601648
56344.287869261534	1.0001824266606698	0.0004950378099123696
56344.30830280716	0.9995218156889685	0.0004943834933769269
56344.32873615303	0.9999007727299236	0.0004944277514078567
56344.34916959925	0.9997402929723467	0.0004948355737574374
56344.36960314581	1.0002955573860455	0.0005036916200232287
56344.390036492725	1.0000668258104088	0.0005042430941501843
56344.41046993999	1.0002703262797017	0.0005061857251861248
56344.43090348748	0.9993009713579067	0.0005028385067692153
56344.451336835446	0.9992860412525648	0.0004997770915559016
56344.47177028364	1.0006974302463656	0.000499048475319002
56344.4922038323	0.9992403665948755	0.0004999766655938067
56344.51263718119	1.0003122843639554	0.0005011233131362095
56344.53307073044	1.0003267278253405	0.000500916490552096
56344.55350408003	0.9997478833916731	0.0004999924929473351
56344.57393762985	0.9996585997828371	0.0004988346845833644
56344.594371080144	1.0000014769676298	0.0005040208715267388
56344.63523788165	0.9995909674650094	0.0005007303996038166
56344.655671432876	0.9992132654418825	0.0005017640116896494
56344.67610488444	0.9992885759594825	0.000497492917726939
56344.696538336364	1.000384901048702	0.0004957929275174617
56344.716971788635	1.0001935679412228	0.0004964270187992093
56344.73740524125	0.9993291208336628	0.0004965777291578529
56344.7578386941	1.0005096776592426	0.0004971513095380137
56344.77827214742	1.0002494221585339	0.0004968873301289523
56344.798705600966	1.0006511237912223	0.0004992518175740278
56344.81913915487	1.0003506504496322	0.0004981925310553101
56344.839572509234	0.9996469822374595	0.0004970857594142334
56344.86000596371	1.000326506165267	0.0004949955514658206
56344.88043951866	1.0000375694723753	0.0004950646820564739
56344.90087287396	0.9999283075653403	0.000494513470525404
56344.9213064296	0.9999129395144408	0.0004961403918537853
56344.94173988548	1.0002564976702735	0.0004945363530441221
56344.96217324182	1.0003006573275046	0.0004950555648881442
56344.982606798396	0.9992431516307673	0.000495493471933871
56345.003040255324	1.001064860304753	0.0004944975262270898
56345.0234736126	0.9997241748787669	0.000497576010971595
56345.04390717022	0.9994123983007026	0.0004942287990324067
56345.06434062808	1.000197851849098	0.0004946857847125316
56345.0847741864	1.0004827809788186	0.000494507605383611
56345.105207544955	1.0002342121607783	0.0004946314780969304
56345.12564100398	0.9996943603664498	0.0004960339974687588
56345.146074463235	0.9999005067354477	0.0004945394295439241
56345.16650792283	0.9995789177541444	0.0004940429917245526
56345.18694138279	1.000704181627381	0.0004953275034405829
56345.20737484309	1.0000519876565874	0.0004955069042327836
56345.22780830374	1.0001742784301022	0.0004946323210760077
56345.24824186474	0.9997570977421333	0.0004954123810561698
56345.268675225976	1.0009521268209864	0.0004947721400734548
56345.28910868755	0.9998533270038662	0.0004944745151327009
56345.309542249604	1.0000060921164318	0.0004943841681046986
56345.32997571188	1.0004288178056862	0.0004945350785616032
56345.35040907451	1.0001587306338433	0.0004958200969286949
56345.370842637494	0.9991842013669693	0.0004959664478383806
56345.39127610071	1.0004290856185674	0.000495091577131953
56345.41170946438	1.0002218284205575	0.000496539865495432
56345.432143028294	0.9995955736705266	0.0004960659246777207
56345.452576492666	1.0000237882309773	0.0004978362236164669
56345.47301005728	0.9999995300158994	0.0004962649659575668
56345.49344342224	0.9999335026119789	0.0004963277541875512
56345.51387688755	0.9993870034915229	0.0004969432968594911
56345.5343104532	0.9996911455610329	0.0004954087062929661
56345.55474381921	0.9999850185087362	0.000495805278841295
56345.57517728556	0.9999377533594563	0.0004979271312362555
56345.59561085215	1.0004977662537464	0.0004953178492875233
56345.61604421909	0.9998976493841661	0.0004966697766735228
56345.63647778649	0.9995803753619379	0.0004948607547855532
56345.656911254126	0.9997621018407448	0.000495423883685941
56345.67734462211	0.9998301707413149	0.0004968725208017071
56345.69777819044	0.9990645319613514	0.0004970963824455481
56345.71821165913	0.9995917314086956	0.0004973559516949351
56345.73864502805	0.9998104332899831	0.0004980149272844114
56345.759078597424	0.9993452600955522	0.0004977683772234711
56345.77951206704	0.9994287493043092	0.0004980626443620246
56345.799945537125	0.9997025211378028	0.0004966606432954007
56345.82037900743	1.0002742434664378	0.0004980567953281489
56345.8408124781	0.999805988506592	0.0004946298924551972
56345.86124594911	1.0001432384200892	0.00049499706803692
56345.88167942047	1.0001028663083193	0.0004945108896756899
56345.902112892065	1.0003985426293378	0.0004960174362544295
56345.92254636413	0.99983922327474	0.0004958492018033702
56345.942979836414	1.0002516996848796	0.0005023596470972017
56345.963413309175	0.9991157687717356	0.000497154599722172
56345.98384688217	1.000323917579377	0.0004981036024789034
56346.0042802555	0.9996975034488613	0.0004975858940297462
56346.024713829196	0.9998212660484741	0.0004959038442251832
56346.04514730324	0.999401700388905	0.0004964548747821152
56346.06558067762	0.999358296355492	0.0004972212571067386
56346.08601425224	0.9988705020857293	0.0005099833011734491
56346.10644772733	1.0004203019908866	0.0005071538805490793
56346.126881102646	0.9999950122964718	0.0005127507060082429
56346.14731467832	1.000414593246852	0.0005170007970325207
56346.16774815434	1.000210396102749	0.0005066557586226763
56346.1881817307	0.9994414816203442	0.0005048788657489933
56346.20861510742	0.9999565689650851	0.0005046581865848547
56346.229048584486	1.00014923662531	0.0005060055632389749
56346.2494821619	0.99932146315875	0.0005047693480842513
56346.269915539546	0.9999775935487891	0.000507183692677737
56346.29034901766	0.999813519500681	0.0005031148302852086
56346.310782596	1.000183921798765	0.00050171442175785
56346.3312159747	1.0007339926553311	0.0005036846645926141
56346.35164945375	0.9993960532419849	0.000503941680852199
56346.37208303314	0.9992673457715412	0.000500293838939448
56346.39251641288	0.9997220198891829	0.0004994618112871301
56346.41294999297	1.0005550465479969	0.0004972466735632514
56346.4333834733	1.0005707585464159	0.0004973491029679844
56346.45381695409	0.9996598114019714	0.0004969085533577551
56346.474250435116	1.000535830307508	0.0004975884714128474
56346.494683916484	0.9995740876290471	0.0005010402823440457
56346.51511739821	0.9999046098067262	0.0004984817240756791
56346.535550880275	1.0001837037099686	0.0005048935584538883
56346.57641784547	1.0001553014009787	0.00050888315101208
56346.596851328475	0.9992218875454897	0.0005088237245636306
56346.61728481194	1.0006944540347023	0.0005089942991017566
56346.658151779804	0.9992683712702984	0.0005057727516242517
56346.678585264206	1.0002223223671325	0.0005018921388795025
56346.69901884896	0.9997463616175551	0.0005023913188630266
56346.71945223406	0.9996126758218962	0.0005023886134197181
56346.739885819385	0.9997240854565896	0.0005082027229150615
56346.760319305184	1.0002865713741567	0.0005061647012980748
56346.780752691324	1.0011186700877281	0.0005093280610450918
56346.801186277706	0.9995213416035159	0.0005069783226866996
56346.821619764436	1.000121457217552	0.0005063667428179064
56346.842053151624	1.0004798709855525	0.0005056862723574156
56346.86248673905	0.9990315580290751	0.0005057189644140816
56346.88292022683	0.9996772101440982	0.0005071018477154175
56346.903353614834	1.0004571648260716	0.0005079130767973799
56346.92378720331	1.0001639861547638	0.0005086031530936895
56346.94422069214	1.0002293939489066	0.0005071241086764972
56346.96465428119	0.9999301751329402	0.0005091949225750639
56346.98508767071	1.0009270497704672	0.0005085588596854949
56347.00552116047	1.0003122569046825	0.0005085958173784194
56347.02595475057	0.9997392539738151	0.0005087212564544092
56347.046388141025	1.0004133019808845	0.0005122015677925665
56347.06682163183	1.0009594703702747	0.0005104335162145907
56347.08725522298	0.9999270009856657	0.0005017396992726617
56347.107688614364	1.0001724736628768	0.0005031186178871656
56347.12812220621	1.0007925368393304	0.0004999705973464559
56347.148555598294	0.9995746370881673	0.0005046409790689564
56347.168989090846	0.9999567874348775	0.0005095733619091987
56347.18942268363	1.0004620637406483	0.000510250525493622
56347.209856176756	1.0008831665167401	0.0005067721097169795
56347.23028957024	0.9995409993469669	0.0005067063821394304
56347.25072316406	0.9999714670137401	0.0005089810447213645
56347.27115665813	1.000519484412638	0.000511413379063018
56347.29159005266	1.0012521792150257	0.0005121829374868102
56347.31202364742	0.9999663309554284	0.0005043812884407871
56347.33245714264	0.9990386064379521	0.0005100614542519088
56347.352890738104	1.0007410724883925	0.0005084118646842596
56347.37332413391	1.001403849350423	0.00050668406342588
56347.39375763007	0.9994592501652189	0.0005053247268549204
56347.41419122658	1.0000126224263886	0.0005050463669270424
56347.434624623435	1.00062545823256	0.000504290562536726
56347.455058120635	0.9994746948698431	0.0005027108470081861
56347.475491718076	0.9995967037829636	0.000504849775242453
56347.495925115974	0.9996745972039286	0.0005017755352554866
56347.516358714114	1.0004512824920435	0.0005038602405770064
56347.5367922126	1.0003342980828505	0.0004990846985626627
56347.55722561144	0.9997438784900977	0.000499089224846179
56347.57765921062	1.0005483733711142	0.0004981758634333116
56347.598092710155	1.0006249431153693	0.0004973649462246923
56347.61852611003	0.9999580439317567	0.0004968017107816733
56347.63895971015	0.9999954901092872	0.0004971046175578109
56347.659393210735	0.9994135003523268	0.0005007922582141135
56347.679826811545	1.000184786089539	0.0004988701156927519
56347.70026021271	1.0002681617310516	0.0005008016560724815
56347.72069371434	0.9995500278345234	0.0004996678616663887
56347.7411272162	1.0000104900841595	0.0004962657239512936
56347.76156071841	0.9997472665156099	0.0004943746971204036
56347.78199422086	0.999301619636102	0.0004946190732726592
56347.802427723764	1.0001170580888856	0.0004981436187175156
56347.82286122691	0.9997773855128843	0.0004953322417601354
56347.84329473052	1.0004019509447928	0.0004951474928951749
56347.863728334356	0.9999315606458538	0.000495247050540343
56347.884161738664	1.0003955880004642	0.0004949717394982241
56347.90459534321	0.9996518139556908	0.0004951032445516235
56347.92502884809	1.0005895817920254	0.0004952818954961187
56347.945462253214	0.999394959970587	0.0004966129105514018
56347.965895858804	1.000448164402551	0.0004982621543004015
56347.986329364736	0.9994934406398981	0.0004956176726816131
56348.00676277091	0.9997916687943159	0.0004970313315013729
56348.027196377545	1.000459989129377	0.0004956295380018196
56348.04762988441	1.0013899553189434	0.0004977186712180074
56348.06806349163	0.9995560358654222	0.0004963875367936996
56348.088496899196	1.0007190129119614	0.000498986750563373
56348.10893040711	0.999586799968357	0.0005026255513235116
56348.129364015374	0.9995331942392371	0.0005030269544578986
56348.14979742399	0.9995315269457951	0.0005077076274726442
56348.17023093283	1.0000461032201222	0.0005071792572124992
56348.19066454215	0.9998312555790522	0.0005146372865182096
56348.211097951695	0.9995191383786933	0.0005108440556589512
56348.231531461584	0.9994548243571443	0.0005047559317337425
56348.25196507195	0.9995385427655133	0.0005112498215784524
56348.27239858254	1.000351995458807	0.0005064652423279466
56348.29283209348	0.9990256745400371	0.000518649477977085
56348.31326560466	0.9999457049118149	0.0005125580279637189
56348.333699116294	1.0006290785280592	0.0005294163653137845
56348.35413262829	1.000123778127238	0.000541263999492263
56348.37456614051	0.9998972683950539	0.0005465290610132869
56348.394999553086	0.9997801887210546	0.0005494862288421074
56348.415433166	0.9999266042622986	0.0005529223254980222
56348.43586667939	1.0002411190927916	0.0005645158786076086
56348.45630019289	0.9998645255152653	0.0005642555019787127
