# Supplementary material for: An exomoon survey of 70 cool giant exoplanets and the new candidate Kepler-1708 b-i
Source: Nat Astron. 2022 Jan 13;6(3):367–80. doi: 10.1038/s41550-021-01539-1 (PMC8938273; doi:10.1038/s41550-021-01539-1)
Supplement: Source Data Fig. 3 — Injected planet-only realization results. [file 41550_2021_1539_MOESM6_ESM.dat]

Column 1 = Simulation number
Column 2 = Delta log Z
0	0.5879014199509
1	0.4607228290479
2	-1.4355175005312
3	-1.4236526255718
4	-1.3906653832846
5	-1.607707843219
6	-1.2773822194158
7	-1.6341752164362
8	-1.6095307831984
9	0.8698301517998
10	-1.2092250022288
11	-0.6042722457023
12	-1.2958399918298
13	0.5390109042319
14	-1.1143031094598
15	-1.4854399714031
16	-1.5851260347608
17	0.7571130642254
18	-0.6902110645378
19	1.1445262305306
20	0.9623168920198
21	-1.4148375505438
22	1.8536965441954
23	-0.3045641046783
24	-0.696168241594
25	1.2197399121433
26	-0.2791491893086
27	-1.6072805964868
28	-0.2359069868808
29	-1.3341407703965
30	-1.327867218125
31	-1.2155098244357
32	-1.376351456428
33	-0.109942442502
34	-1.2762727222125
35	-1.1391850210257
36	-1.8625843748323
37	-0.4752997972692
38	-0.6114385039309
39	1.1916204023501
40	0.7162012392846
41	-0.8776345375045
42	-1.0878546792164
43	-0.1402657273702
44	-1.378620172919
45	-0.4782896149882
46	-1.5468922078917
47	-1.0048181044194
48	-0.7754871287307
49	-1.4099624624105
50	-0.8626981210627
51	-1.0602085357568
52	-0.6012853033198
53	-1.4778103798162
54	-1.1754777815213
55	-1.2940770607493
56	-0.3631818148933
57	-1.4391470586634
58	-1.3953424039792
59	-0.7820247596283
60	0.3590470375511
61	-1.3688315400186
62	-0.2325207944814
63	-0.3459172035518
64	-1.1245846453758
65	-1.5992085352573
66	-1.1306130783951
67	-0.4855207685278
68	0.7995389315156
69	-1.3784092648693
70	0.2546228803312
71	-0.9597163823373
72	-1.7175856491776
73	-1.3964810334373
74	-1.3749552118279
75	0.9311123227017
76	1.5988553613106
77	-0.9566137018655
78	-1.441811064592
79	-1.0027042587617
80	-0.8359359257684
81	-0.4975071276713
82	-0.9852450499557
83	-0.1352657121006
84	-1.4753270849815
85	-0.4149192530194
86	-1.4426805891062
87	-0.7023248547312
88	-1.0283731027021
89	-1.6379563317432
90	-0.1724348518201
91	-1.4166576488233
92	-1.4082962797511
93	-0.2636479144394
94	-1.3867393099235
95	-0.8114435164944
96	-0.7675596610006
97	1.350409794989
98	-1.249748549154
99	-1.1652458445196
100	-1.2461599832086
101	-1.2386422725813
102	-0.8721426727943
103	5.8113008685296
104	-1.1380002158448
105	-0.563652816053
106	0.4018976852913
107	-1.2072269330347
108	-1.6680085681837
109	-2.0513505406643
110	0.9688476795436
111	-0.3435781475755
112	1.8545878212362
113	-1.4417042401083
114	-1.0861395055317
115	-1.4747588458022
116	-1.7081363529578
117	0.4240390860105
118	-1.0487038889878
119	-1.0574408820685
120	0.5571515334504
121	-0.7616580793456
122	-1.3462193812056
123	-1.6575579876662
124	-0.9644936554141
125	-1.5232241526637
126	-1.2441505386387
127	1.5592819802387
128	-1.4081127195013
129	-1.0599287613195
130	-1.2817019738786
131	0.2019243331642
132	-1.772876587047
133	-0.8449130258687
134	-1.8871079334976
135	-1.3587535007646
136	-0.5125280844741
137	-0.6862761324292
138	-1.2441893848618
139	0.3616680446312
140	-1.6481023697215
141	-1.3298233564301
142	1.3143683726712
143	-1.6903685174557
144	0.6983003633686
145	-0.9944010119598
146	-0.9654898522431
147	1.9605395850531
148	0.0794105213827
149	-1.0312836964968
150	-0.7002564206368
151	-0.7187686349598
152	-0.7711137472916
153	-1.2479629872587
154	-0.9596932036738
155	-0.9020753880141
156	0.1751091263777
157	-1.336966213682
158	-1.0146156824467
159	-0.9538889871619
160	1.4248971426741
161	6.6785942115102
162	-1.5032088436456
163	-0.8101400314199
164	-1.0414394029594
165	-1.5560224281498
166	-0.4765450802142
167	0.193695978146
168	-0.9608653440528
169	-1.2121862734293
170	-1.2252460253621
171	-0.9099606120308
172	-1.1319829314016
173	-0.0899501194499
174	1.0179377471222
175	-0.8406800295061
176	-1.5758809656527
177	0.3060124195863
178	-0.8432238460673
179	0.1584764631416
180	-0.9160989683442
181	-0.9801998294406
182	-1.2594949152772
183	-1.1741914962486
184	2.32060556129
185	-1.0251844449986
186	1.0070661590671
187	-0.9408976452987
188	-1.3692503324946
189	-1.051316288188
190	-0.7703857647657
191	-1.0313001863078
192	-0.7956985239552
193	-1.3070724953068
194	-1.1631477606861
195	-0.119010922208
196	0.2758732095499
197	-1.035952575502
198	-1.1246279222105
199	-1.1534255926263
