# Supplementary material for: An exomoon survey of 70 cool giant exoplanets and the new candidate Kepler-1708 b-i
Source: Nat Astron. 2022 Jan 13;6(3):367–80. doi: 10.1038/s41550-021-01539-1 (PMC8938273; doi:10.1038/s41550-021-01539-1)
Supplement: Source Data Extended Data Fig. 1 — Population eccentricity constraints. [file 41550_2021_1539_MOESM7_ESM.dat]

Column 1 = Eccentricity
Column 2 = Lower 2-sigma eccentricity quantile
Column 3 = Lower 1-sigma eccentricity quantile
Column 4 = Median eccentricity
Column 5 = Upper 1-sigma eccentricity quantile
Column 5 = Upper 2-sigma eccentricity quantile

0.	1.3965052728088674	1.6406673980501845	1.9065559395643876	2.1739118563300717	2.457026928200664
0.01	1.3963849765116754	1.640382436559247	1.9046846192718876	2.1705537379227846	2.4527753676512956
0.02	1.397358755403926	1.6387940941995176	1.9000523557013942	2.161066017481342	2.4373731997801187
0.03	1.4001250643869647	1.6355347225826429	1.8912616793712822	2.1452213005326652	2.414876725978071
0.04	1.4033662850587045	1.6317892657650603	1.8797449012038792	2.126189041799074	2.3853207342551745
0.05	1.4047426287278737	1.62656105294059	1.8657741636766856	2.10137117297796	2.349997027770769
0.06	1.4071530445683544	1.6189983406960995	1.8484906527813654	2.0718733282558914	2.3044781242414625
0.07	1.4087393933460801	1.610346579156042	1.828476548714004	2.03781154857588	2.2553611160297065
0.08	1.4089913944249035	1.5978572557069124	1.805944837862809	2.002940606843745	2.203332488781063
0.09	1.4072419604721362	1.5870252423949864	1.7817606559091024	1.964502259628229	2.1503673343461864
0.1	1.4009985152665387	1.5714849990913833	1.7541615964270711	1.9257104965283984	2.0946613217651464
0.11	1.3977371564472147	1.5539032674113618	1.7257877193976898	1.887373729511142	2.0432069133070194
0.12	1.3910547831190698	1.5340109820763093	1.6948629276303346	1.8466875103787328	1.9950961148009656
0.13	1.376091617134566	1.512738674405072	1.6618351157552032	1.8089783769449939	1.9456709512399186
0.14	1.3531907056856483	1.487730359697876	1.629370003919602	1.770499040327904	1.9008576313098398
0.15	1.3293706200574165	1.461151742735086	1.5972705900447057	1.7324277389160896	1.8581599923084078
0.16	1.3038569748297124	1.4314071853249208	1.5641164554925273	1.69657678562106	1.8240184279069982
0.17	1.272484022836539	1.3990192833224595	1.5308999987166751	1.662322099251325	1.7902305757222974
0.18	1.2421123352161556	1.3657731029693865	1.496913275180094	1.6299620487001303	1.758266766339823
0.19	1.2080934218720474	1.332517692660726	1.4624882078758508	1.5984441528186921	1.7253976417196668
0.2	1.172775314774146	1.2977430367017213	1.4283334239935424	1.5653272000317457	1.6941647703227496
0.21	1.1377518818006518	1.2639961647261477	1.395380967921096	1.53325761273217	1.6637160340721409
0.22	1.1007683806780946	1.2312231559329676	1.3627430274492984	1.5014028819971073	1.6351702661735186
0.23	1.0669077478091165	1.1996355646485117	1.3294796114183942	1.4697802667357474	1.6100769838581992
0.24	1.0332465488908251	1.1655160738056431	1.2975907606464343	1.4384588085178627	1.5802979872411345
0.25	0.9996377146734311	1.1336481411343045	1.266570782526626	1.4080626953161184	1.5499689639900895
0.26	0.9704060571728548	1.102060329676937	1.2377640145118085	1.378133472271865	1.5195253898737087
0.27	0.9395682146070765	1.0720071209868287	1.208280853291465	1.3485114878929878	1.4931273610925753
0.28	0.9105807307455881	1.0436455181742885	1.1786490179789697	1.319789352755907	1.4639712291754734
0.29	0.8830257196102085	1.0159506905415476	1.1508801227988323	1.2916603353784657	1.4360782632743174
0.3	0.8525458236412908	0.9886693599945344	1.123301586197341	1.264708031658569	1.4103460035254913
0.31	0.8277636883200312	0.9631314675196608	1.0969764503867623	1.2381181645280368	1.3840651803101407
0.32	0.803402656302013	0.9392699169751694	1.071389342272632	1.2128965075793243	1.3585592823273471
0.33	0.781697483870428	0.9148322638586035	1.0483343845589654	1.1892274088313026	1.33406981283187
0.34	0.7616735759135643	0.8926584653786275	1.0264239434747964	1.1670066359006175	1.3115073698053956
0.35000000000000003	0.7427056530077507	0.8730848565362948	1.0059509964064355	1.1464668471869355	1.289975014980312
0.36	0.7268562734499557	0.8535162578321891	0.9873245805542765	1.1282384252439241	1.2695332650384927
0.37	0.7090501825301537	0.8370917001777325	0.9691063631506953	1.110525500868194	1.2534230808798987
0.38	0.6946084408799402	0.8216466083385677	0.9541404826712048	1.093195772910594	1.2374401231411665
0.39	0.6801108645994965	0.8078620653442442	0.9394273559663022	1.0781105753949536	1.219802993151171
0.4	0.6681487521592104	0.7944736442863023	0.9259654592466464	1.0649737105816812	1.2083219896770176
0.41000000000000003	0.659219415716929	0.7830746188451917	0.914769762740701	1.0541860953384312	1.1993562597849068
0.42	0.6490083784810918	0.7738385080931286	0.9058048160784098	1.0437576659246934	1.1899260241099772
0.43	0.6398937829035628	0.7661592046780155	0.8972334964474848	1.035119047757197	1.177965468873068
0.44	0.6344957878798081	0.7588954076174901	0.8912417896958745	1.0281707424658213	1.1712838256663547
0.45	0.6325030315871519	0.7525356159898743	0.8850265370828034	1.0199531369448487	1.165430004966203
0.46	0.6292370565758589	0.7475464421657932	0.8792992976582199	1.014811679125014	1.1585493580729633
0.47000000000000003	0.6265174272128767	0.7448606189875874	0.8750719671233693	1.0114225825565928	1.1535125596070712
0.48	0.6248493875850687	0.743270265774783	0.8723988868109929	1.007156310168391	1.148502025654889
0.49	0.6238991334878627	0.7424850487897144	0.8703328130606363	1.0043903308281745	1.1445120806700466
0.5	0.6224836027169152	0.7418918237323543	0.8686648559389316	0.9999911827228933	1.1380329269288012
0.51	0.6225191414215213	0.740665739946374	0.8665887423257477	0.9965724527754122	1.1340726981447038
0.52	0.6228832326779441	0.7394440328059271	0.8655812877004887	0.9932651160972137	1.1291001747517937
0.53	0.6260243839109116	0.7388974758023874	0.8639926241089397	0.9914062533234087	1.123740354877918
0.54	0.6257286840183234	0.738549777473454	0.8620538800186025	0.9884024728762684	1.118182990044736
0.55	0.6256322504568627	0.7367736626708716	0.8603778313653635	0.9854868302858275	1.1134212294418708
0.56	0.6247831755011285	0.7358333770878562	0.8571830762887314	0.9826856988878102	1.109747195872962
0.5700000000000001	0.6218561872200632	0.7339968784056755	0.8539345283504707	0.9791165542103958	1.1080750605842826
0.58	0.6213472151329763	0.7306798868333434	0.8500217990227291	0.97356418043119	1.1007774745274241
0.59	0.6183676217015278	0.7286423938505122	0.8455727620752361	0.9682048362872978	1.0954528557241432
0.6	0.6165140947569643	0.724710735912191	0.8409767689469024	0.9624053724405018	1.0851601963972175
0.61	0.6134583676645174	0.7205523548624878	0.8362480299022061	0.9551309139251951	1.0750433354607272
0.62	0.6083251892828186	0.7149902626365314	0.8299459521498953	0.9483486152836405	1.0675979801528521
0.63	0.6030491499684055	0.7088818412321911	0.8226162925998792	0.939147884800163	1.0593721845927748
0.64	0.5969412940688297	0.7005483940940617	0.814468777369061	0.9300880308451068	1.0481973995370573
0.65	0.5894676805327528	0.6928122801380083	0.8052903291966089	0.919533471687516	1.0369501747428984
0.66	0.5813739024358312	0.6849815168938425	0.7949360938772738	0.9088886492141712	1.0271522874154138
0.67	0.5737122486357128	0.6757227092378006	0.7846200158240253	0.8958547106175202	1.0139231896956933
0.68	0.563776023507109	0.6651571682184898	0.7731561741299582	0.8833847110301267	1.0019561077644066
0.6900000000000001	0.5545707182777218	0.6545070937681021	0.7609173535746758	0.8702123622721646	0.989737547297475
0.7000000000000001	0.5453591824554981	0.6423410763513505	0.7478197282725133	0.8569736267314493	0.9754143487161574
0.71	0.5335297959775581	0.6305508181165416	0.735112669401501	0.8431467677885489	0.9612929559147155
0.72	0.5221170877672114	0.6187624117960114	0.7220862733383483	0.8295458148544964	0.9440185519867825
0.73	0.5114091522020756	0.605509293559351	0.7086867937136772	0.8153380316445618	0.9272968721888294
0.74	0.4986905151303443	0.5923329858279472	0.6943244352283486	0.8000349548320563	0.9099914514750382
0.75	0.4876162754590264	0.5793106395041348	0.6807660668973612	0.785339862697436	0.8936468718111175
0.76	0.4751960195087727	0.5660808021812657	0.66621469143653	0.7705671858217084	0.8773520271050707
0.77	0.4640911966247938	0.5536730133080525	0.6515010726493231	0.755252352181564	0.8611830536975618
0.78	0.45372023055577493	0.5408687883809224	0.6366006067336943	0.739298191433367	0.8429299373390857
0.79	0.4435629169543368	0.5281072256668446	0.6226291863393509	0.7231246398732292	0.82437033890369
0.8	0.4309613046476416	0.5161763871666926	0.6084836032487161	0.7068884168131813	0.8074362237938295
0.81	0.4204777543662031	0.5030424537305751	0.593125629569397	0.6897303497823354	0.7896193628576212
0.8200000000000001	0.40988349741345154	0.4902014224783664	0.5778789449246396	0.6726876625339372	0.7704297784352201
0.8300000000000001	0.39720736808173807	0.47708117410762235	0.5624831601832863	0.654913020589355	0.7514012675176387
0.84	0.38778847131510374	0.463791091957998	0.5467451454962358	0.635698384395181	0.729540977869359
0.85	0.3764301280791416	0.44933823579478616	0.5301435330487989	0.6182148952553911	0.7100621231538238
0.86	0.3658632432106529	0.4353707786764782	0.5131139197399797	0.598348603169404	0.6881900985860036
0.87	0.35367996833756793	0.42111713408524337	0.49532886636584195	0.5779422324550496	0.6674517500345823
0.88	0.34084156374082836	0.40522542259053107	0.4767763728239679	0.5569512805938094	0.6430980105352315
0.89	0.32732336684282987	0.38958804648000145	0.4574282337258594	0.5349846554689967	0.6194571977100138
0.9	0.31284989444123373	0.37243622317398417	0.4380955091650112	0.5127608754030458	0.596231358292959
0.91	0.2967701827949537	0.353681567133057	0.41725679497995494	0.49006642373884307	0.5696457774241377
0.92	0.27996498248898394	0.3342357062407714	0.39597082302037667	0.4670595599937915	0.5429812026754671
0.93	0.2620621906080641	0.3146512482627786	0.3745078546753937	0.4421825521263282	0.5164421792923216
0.9400000000000001	0.24394724470454657	0.29405979163717755	0.35198356293357963	0.4179463432650392	0.4878039943489687
0.9500000000000001	0.22421286764673912	0.2733468736440573	0.3298683398828194	0.3929443787294777	0.4600089169372738
0.96	0.2045467977832916	0.25261673281567226	0.30734693461222906	0.3681054241100364	0.4324761286540512
0.97	0.18590596542731724	0.2321292441569497	0.28506577681131445	0.34305417471805094	0.4053526053360732
0.98	0.16736800159002438	0.21172740295430234	0.2627241827855771	0.31754922445796746	0.3770986790132941
0.99	0.14954070205027614	0.19180838387410082	0.24104712410176765	0.29266417910594833	0.34955810826379113
1.	0.13260975862549296	0.17225997970450943	0.21936962769104254	0.2689647869434348	0.3218118490326644
