# Supplementary material for: An exomoon survey of 70 cool giant exoplanets and the new candidate Kepler-1708 b-i
Source: Nat Astron. 2022 Jan 13;6(3):367–80. doi: 10.1038/s41550-021-01539-1 (PMC8938273; doi:10.1038/s41550-021-01539-1)
Supplement: Source Data Extended Data Fig. 2 — Detrended photometry of KIC-8681125. [file 41550_2021_1539_MOESM8_ESM.dat]

Column 1 = BJD_UTC - 2,400,000
Column 2 = Normalized intensity
Column 3 = Uncertainty
55769.78178198484	0.9997089228724806	0.0003644188543273707
55769.8022156895	0.9999369803764099	0.00036385492055289285
55769.82264949392	0.999920393368426	0.00036312436942134685
55769.84308339812	0.9998108621765653	0.00036247297586561555
55769.86351710207	0.9993004220235495	0.00036177316937492134
55769.8839509058	0.9996999910514961	0.00036124292237551853
55769.9043848093	1.0005479851662447	0.00036075976587544254
55769.92481861232	0.9999446165193291	0.00035997211368549024
55769.94525231535	0.999948782807399	0.00035945221877899846
55770.80347200715	0.9998233158792986	0.0004311428725355272
55770.82390579924	0.9999030312551382	0.00041030850921082993
55770.844339590854	0.9998387144410804	0.0003603141711830219
55770.86477338224	1.0000480626374664	0.0003499907848620043
55770.8852071734	0.9998440593356945	0.000347981933514039
55770.905640964316	0.9999122036540604	0.0003455382181481455
55770.926074854775	0.9996421238437119	0.0003479848319367764
55770.946508645226	1.0001118855787552	0.00034780615078420276
55770.96694233545	1.0000154047275895	0.00034298724612918154
55770.98737622521	1.000004524175186	0.0003445143361132757
55771.00781001474	1.0004416228743311	0.00034339551282733103
55771.02824370402	1.0002799139330967	0.000345236089899099
55771.04867759332	0.9995413003069962	0.00035201393111103233
55771.0895450705	0.9997721599591991	0.00034800672738483286
55771.10997895886	1.0000418538367677	0.0003493382930299368
55771.130412746985	0.9999759390442684	0.0003463714607399672
55771.17128032231	0.999787477487338	0.0003447096338763901
55771.191714109504	1.0000962843709305	0.00034409005198264537
55771.2121479967	1.0005214752610487	0.0003427419923108772
55771.232581683435	0.9995041223783868	0.00034470480025830844
55771.25301546993	1.0001259531049174	0.00034286360697543416
55771.273449356195	1.0001701619716	0.00034241403880521493
55771.29388304223	1.000244911932291	0.0003458886968303963
55771.31431682779	0.999491909162237	0.00034323207205661703
55771.33475061336	0.9997999869291345	0.0003425287759381825
55771.35518439869	0.9995598791484991	0.00034244905974689877
55771.375618183556	1.0004022916209179	0.0003437306975933799
55771.39605196819	1.0007239980294669	0.00034514401946560326
55771.41648575283	0.999611078486139	0.0003445601642386049
55771.436919536995	1.000329509743822	0.0003419712286980907
55771.457353420934	0.9999463157403785	0.0003428970493025942
55771.47778710464	1.0004652306692687	0.0003420891084148976
55771.49822098787	1.0001810730329184	0.0003434822587265143
55771.51865477111	0.9996996878498171	0.00034293942939732076
55771.53908845412	1.0003736886915666	0.0003418407726088771
55771.559522336654	1.0001504925903038	0.0003435570686188195
55771.57995611896	0.999652711262648	0.00034253809449976563
55771.60038980127	1.0003232176665784	0.00034201943479733875
55771.62082368311	1.0000200468206968	0.0003425766272662632
55771.64125746472	1.0001731081019196	0.00034172467112854495
55771.661691146095	1.0002119205982483	0.0003446523161658002
55771.68212502723	0.9992884772364015	0.0003459288299220806
55771.70255880791	1.0002434518976555	0.0003423085311162511
55771.72299248859	0.9997878318827702	0.00034690123349819245
55771.74342636903	1.0010887025824502	0.00034505607593686514
55771.78429402875	0.9994789257830912	0.00034475146959698214
55771.82516148778	0.9998398868422993	0.0003427353906570856
55771.8455953666	0.9997261588585638	0.00034237179489848894
55771.88646282399	0.9998580263474232	0.00034255355334537673
55771.906896702334	0.9999992073385136	0.000344250347260279
55771.92733048022	0.9997233026425787	0.0003446628234051844
55771.9477641581	1.0009250175900457	0.00034258905445649516
55771.96819803552	0.999907410323355	0.0003444754945876876
55771.9886318127	0.9998995635938754	0.0003442253081809091
55772.00906558966	0.9999801207178706	0.0003422006023734706
55772.02949936637	0.9996366638897449	0.00035389247560565525
55772.04993314286	1.0004200578538112	0.0003479886442539447
55772.07036691911	0.9999437814394757	0.00034549845046784355
55772.090800695136	0.999857585075532	0.0003456644529161835
55772.111234370685	1.0004051997701944	0.00034828399795265233
55772.13166824624	1.000521512075174	0.00034265080586338585
55772.152102021326	1.0002688110557127	0.0003421994473458863
55772.17253569618	1.0000805975900677	0.0003495597955913198
55772.19296957081	1.0006036387137978	0.0003424153370086155
55772.2134033452	0.9996186475583931	0.0003422015715803565
55772.233837019354	0.9997225674705637	0.0003451195530533644
55772.25427089328	0.9999998539033186	0.00034219677420132063
55772.27470466697	1.0001039950349764	0.00034251554825295833
55772.2951385402	1.0005652429086815	0.00034381355234320654
55772.315572213425	1.0006726062521083	0.00034361253557152254
55772.33600598619	1.0000513768937023	0.00034297668180799986
55772.35643985871	1.0001021980234748	0.0003441720838886848
55772.37687353101	0.9998820511121959	0.0003456621937303021
55772.397307303065	1.000184093123059	0.0003442467032351312
55772.4177411749	1.0000445753958118	0.00034430886185005794
55772.438174946496	1.0001800795454874	0.00034652378401046435
55772.45860861786	1.0000370769558522	0.0003423623497046515
55772.479042488754	0.9999388721762927	0.0003451308027950932
55772.499476259654	0.9994205936881619	0.00034536504522433885
55772.51990993008	1.000069651389759	0.0003437391498068902
55772.56077757025	0.9999549912673994	0.00034779568408560075
55772.58121133998	0.9999095678600196	0.00034581416396609754
55772.601645109484	0.9996880405874822	0.00034451470192169837
55772.642512647784	1.0000503610075224	0.00034733788056450795
55772.662946416356	0.9991994331429748	0.00034607547343024634
55772.68338018493	1.0000693761810298	0.0003435869332090612
55772.70381395303	1.0003363825508498	0.0003444808575986564
55772.7242477209	1.0006151170584319	0.0003422659854739133
55772.74468138854	0.9999748364173984	0.00034394907468412013
55772.765115256174	1.0000023812426204	0.0003435088914923918
55772.785549023116	0.9998759579005165	0.00035117236118454225
55772.80598269006	0.9999940978518986	0.00034815541792147694
55772.82641655676	1.0000628554273612	0.0003463188673206709
55772.846850323	1.0004736108545718	0.0003466494246081896
55772.86728418925	0.9997774339411472	0.00035163806785506476
55772.88771785502	0.9991128320076176	0.00034776312007375233
55772.90815162056	0.9973424702136999	0.0003443124501476895
55772.928585485875	0.9965917183839637	0.00034677064760547087
55772.94901915095	0.9972656105854516	0.0003487708626985378
55772.98988678041	0.9959341144435663	0.00034651077720759864
55773.01032054478	0.9964337452136169	0.0003452715871690672
55773.030754208696	0.9957349799452899	0.00034924674129235557
55773.05118807261	0.9954962248818566	0.00034486683797099944
55773.071621836054	0.9963745859489442	0.0003493279125241101
55773.09205549927	0.9957169717113543	0.0003495374402588778
55773.112489362255	0.9961007788143854	0.00034675614475161514
55773.132923125	0.9957166492064738	0.000344074998344194
55773.15335698752	0.9954671296060388	0.0003479943686941776
55773.1737906498	0.9953262452947101	0.0003441054644286452
55773.194224411614	0.9958872520168042	0.0003441395869421821
55773.214658273435	0.9958955216901199	0.00035575806005950985
55773.23509193479	0.9963173507426724	0.0003575050435887098
55773.255525696135	0.995159648387899	0.00034417491007489477
55773.275959557024	0.9968784289999919	0.0003537340925624631
55773.29639321768	0.9970173468258554	0.00035758996406579183
55773.316826978094	0.9966441619427397	0.00034733672832995056
55773.337260838285	0.9965275574194269	0.00035476034120981856
55773.35769449801	0.9967172226338026	0.0003574381649375957
55773.378128257726	0.996473650484288	0.00035734544936261967
55773.398562016984	0.9981491483534919	0.0003530311501472823
55773.41899577624	0.9993536452405307	0.0003683264498139037
55773.43942963503	1.000137779537916	0.00036882057075012594
55773.45986329359	0.9995896590980939	0.00034951706457422475
55773.48029705191	0.999152107997726	0.00035820633623696423
55773.500730910004	0.9991438676918847	0.0003592453157465501
55773.521164667865	0.9997203994285824	0.00034961444214960354
55773.54159832526	1.000421450286741	0.000357056385964662
55773.56203218265	1.0004607725015067	0.000361317236774998
55773.58246593958	1.0000084125844078	0.0003567598443608126
55773.6028995965	0.9999608192765757	0.00034868009047507885
55773.62333345297	0.9992860233289633	0.0003651715649460043
55773.6437672092	0.9999837094545807	0.00035838535083653367
55773.6642008652	1.0001100741720355	0.00034155847821124187
55773.68463472096	0.9998707153747679	0.00035815018600714817
55773.70506847649	0.9998694895541058	0.00035737685604391307
55773.72550233155	0.9994114435792085	0.0003458888266776669
55773.74593598662	0.9998782139162764	0.0003442087801306939
55773.76636974122	0.9999656114313672	0.0003462657689809919
55773.78680359558	0.9996675846475582	0.00035056013882375244
55773.80723724995	0.9999629267904223	0.00034416992141130513
55773.827671003855	0.9998713494065905	0.00036102736428534227
55773.84810485729	0.9995519053836892	0.0003595131324124693
55773.868538510724	0.9997805105199473	0.0003450535137161974
55773.88897226393	1.0001552459300473	0.00034378709033690107
55773.909406116894	1.000066311936584	0.00034898839507222125
55773.9298398694	0.9999361232524759	0.0003451802522489158
55773.950273521674	0.9992712907949597	0.0003431085161496149
55773.97070737371	1.000313281749499	0.0003418558970604594
55773.99114112575	1.0004292706682034	0.0003418690705256051
55774.011574877324	1.000121711618505	0.00034275864434215133
55774.03200862843	0.9998528156635758	0.0003432539162534798
55774.052442379536	1.0000774676740427	0.00034408995107171526
55774.07287613041	0.9995486778021984	0.00034333771698609743
55774.09330988082	0.9998933123462093	0.0003423786339752057
55774.11374353123	1.0000822356132837	0.00034337554732955764
55774.17504478036	0.9999257575389564	0.0003432055551847314
55774.195478629605	1.00071144375852	0.0003435140770779456
55774.21591237861	0.9996850456531859	0.00034337991123260553
55774.23634602739	1.0007035478957715	0.00034383998432013405
55774.25677987571	1.0001570886233402	0.00034277950040290664
55774.27721362402	0.999930815537496	0.00034325972655339644
55774.29764747187	0.9997014081723377	0.0003431701460496281
55774.31808111948	1.0002404896094879	0.0003446443080195727
55774.33851486686	1.000325886472634	0.0003534269577577471
55774.37938236093	0.9998986459780577	0.0003434379291432627
55774.39981610761	0.9999211232491672	0.0003459538761692888
55774.42024995383	1.0002777330485388	0.0003474260299806825
55774.44068360005	1.0004689192601395	0.0003441307725031811
55774.461117345796	1.0006200309409459	0.00034390227011602513
55774.48155119132	0.999238307948219	0.0003571331187415506
55774.50198493661	0.9997430420660172	0.00034543042521483457
55774.522418580724	1.0000776629165569	0.00034489665030576803
55774.54285242555	0.9996626823688681	0.00035562827392195525
55774.5632861699	1.0002273006865807	0.00034434479076725496
55774.583719914255	1.0006064850547873	0.0003434882919446441
55774.60415365838	0.9997456595999701	0.0003478317196365796
55774.62458740204	1.0004920225570748	0.0003440831499222173
55774.64502114546	1.0001415730220131	0.00034512614204012073
55774.66545488865	1.0004895669296983	0.0003433727674755383
55774.685888631604	0.9997133404238343	0.0003505396104865009
55774.70632237433	1.0001156625050223	0.0003439696620487596
55774.72675611683	1.000407202898122	0.00034407534210700776
55774.74718985909	0.9996947250101127	0.00035104173458096015
55774.76762360088	1.0004216038186449	0.0003471223822869712
55774.788057342674	0.9997164129871747	0.00034327690258060227
55774.808490984	0.999705544484774	0.0003447929655030773
55774.828924825095	1.0003751622636738	0.0003434821259574383
55774.84935856596	0.9995844504639739	0.00034286983296382773
55774.869792406585	1.0006867127273935	0.0003425554923862022
55774.890226046984	1.0007419728230282	0.00035544337343959917
55774.91065978715	1.00046069756095	0.0003428774859729451
55774.931093626845	1.000598744612335	0.0003427078901617846
55774.951527266545	0.998866469582288	0.00034571040563948917
55774.97196100578	0.9996334136144076	0.00034169623696021306
55774.992394844776	1.0001500853550225	0.0003418734537756017
55775.01282858378	1.0005017715949909	0.0003425073608501748
55775.033262222314	1.000176945430928	0.00034307017638183785
55775.05369606038	1.0001598533815206	0.00034159588771145066
55775.07412979845	0.9999229799419778	0.00034171049020630394
55775.09456343629	0.9997367271190211	0.0003477911549965068
55775.11499727365	0.9999462113401347	0.0003415079769870913
55775.135431011026	1.0007373299667066	0.00034160872391958506
55775.15586484793	1.0004977877897188	0.00034721413095628297
55775.1762984846	0.9999168384753794	0.00034165649257485436
55775.19673222104	1.0005599780716141	0.0003415160008579036
55775.21716605725	0.9995223538642994	0.0003415518981215868
55775.23759969322	1.0001511259350002	0.00034477748098488413
55775.25803342873	0.9993307538382146	0.0003422542974259138
55775.27846726424	1.0001921631156714	0.00034163259209202225
55775.29890089927	1.0003750656551413	0.0003438488360641934
55775.319334634085	1.0002530514816734	0.0003419551148311567
55775.339768468664	0.9994143166100654	0.00034236638491805504
55775.360202103	1.0002645714997156	0.0003454146857680976
55775.380635837115	0.9997181893583327	0.00034519620268793185
55775.401069670996	0.9993407257600078	0.0003418095298743715
55775.421503304635	0.9998217921965122	0.00034218289648805465
55775.44193713782	1.0000113293724286	0.0003446429172962824
55775.48280450371	1.0000851000293203	0.0003422260069971725
55775.50323833619	1.0001776265114113	0.0003417777448019636
55775.52367206844	0.9997883346250697	0.00034461590808398035
55775.54410570045	0.9994969862196978	0.0003447135300162726
55775.564539532235	1.000133033755009	0.0003419481345030316
55775.584973263554	1.0008238329807346	0.0003431384294300416
55775.605406894865	0.9997055373080672	0.0003425124705755491
55775.62584072572	0.9999536420689399	0.0003422477654026351
55775.64627445657	0.9998397845785552	0.0003458329889740304
55775.66670808695	1.0004892890915216	0.00034209499840734593
55775.68714191711	0.9995662393570637	0.0003424719977609071
55775.70757564703	0.999235626531972	0.0003438773661536942
55775.72800947671	0.9994563525610815	0.000342375136281891
55775.748443105935	1.000220507917994	0.00034223157440539426
55775.76887683516	1.0003762006251626	0.0003423715166715648
55775.78931066391	1.0001939682627259	0.0003430793014003784
55775.80974429243	1.0001318775352614	0.00034397516014152103
55775.830178020726	0.999754888732684	0.00034443677811821113
55775.85061184901	1.0001855313837473	0.000343318502622758
55775.871045476604	0.9997943802551994	0.0003439036692663556
55775.89147920419	1.0000873512418045	0.00034419934904773673
55775.91191303155	0.9993978924084586	0.000344815915904848
55775.93234665845	1.000022174730315	0.00034354242480434015
55775.99364793796	1.0000431970742256	0.00035161134625011153
55776.01408166392	1.000525867784672	0.0003454281794101685
55776.03451538965	1.0004057253127108	0.00034327183163306897
55776.05494911515	0.9998200907911973	0.0003429257472537786
55776.075382840405	0.9995657927622481	0.00034456829300807425
55776.095816565205	1.0000602943635242	0.00034382674594767406
55776.11625028977	0.9997924193876506	0.00034208255096613763
55776.13668401433	1.0006916651805504	0.0003481423440873298
55776.15711773843	0.9996452248442784	0.00034361747430787824
55776.1775513623	1.000307630033129	0.0003453013559874902
55776.19798518593	0.9998575951772406	0.00034371246741792823
55776.21841890933	0.9999037189491975	0.0003425696767982813
55776.23885253227	1.0005340484510798	0.00034454776098139184
55776.2592863552	1.0000856563218588	0.0003448714580151106
55776.27972007767	1.0003001227829094	0.0003425085809588345
55776.30015389991	0.9991532117377555	0.0003621355746169187
55776.32058752214	0.9996590898929477	0.0003634663831143441
55776.34102124391	0.99990610428025	0.0003477575363980041
55776.36145506522	0.9998439884178604	0.00035479142045394263
55776.38188868652	1.0003333461742128	0.0003546317617513964
55776.40232240759	0.999746870334909	0.0003484355911480816
55776.4227562282	0.9999116594592534	0.00034780626206388094
55776.443189848804	0.9999366595070707	0.000353413220427625
55776.46362356895	1.000686451825861	0.0003584149042372607
55776.48405738886	1.0003230808472112	0.0003459322218325099
55776.50449100853	0.9996162946021321	0.00036180461084205887
55776.52492472797	0.9996719293699241	0.0003827976318974907
56384.890344804255	1.0000289809556913	0.0003188479753649989
56384.910778965146	0.9999506722329994	0.0003204441952019406
56384.93121322632	0.9999543468531459	0.000319471847040489
56384.95164738768	0.9998604492225682	0.0003187185592181256
56384.97208144921	0.9999758126745721	0.00031947724533636427
56385.01294987291	1.0005342882989559	0.00031959106391610633
56385.03338403508	1.0002682146076065	0.00031987395474349556
56385.05381819748	1.0000639085220024	0.0003205733258145315
56385.07425236006	1.000172613823469	0.00031973005200381163
56385.0946865228	1.000641316006462	0.00031862338196747916
56385.11512068579	0.9999395909035498	0.00032127839868963397
56385.13555474901	1.00015002352582	0.00032063939206657984
56385.155989012346	0.9997879449591367	0.00032156451117734756
56385.176423175966	1.0002276567280495	0.00032095516761796936
56385.19685743977	0.9998003459783378	0.0003199558893818306
56385.21729150374	0.9997683881257085	0.00031988420913454214
56385.23772566795	0.9997541876647917	0.0003197939805929347
56385.25815993239	0.9997109715727001	0.0003212267600611288
56385.278593997005	1.0002774857727244	0.00032020738351962115
56385.29902816179	1.0001576301049484	0.00032190409962159
56385.319462426814	0.9999254165935239	0.00031941444590548703
56385.33989649206	0.9998364780469169	0.00031895907499191373
56385.360330757496	1.000225291936353	0.0003214173913343766
56385.3807649231	0.9992920976522759	0.00032005139834009834
56385.40119898894	1.0001080404277847	0.0003216495689024535
56385.421633255006	1.0000382230679152	0.0003182172486397132
56385.44206742125	1.0001707487639249	0.0003200502571634203
56385.462501587666	1.0001859264042852	0.00031805548820451867
56385.48293575432	1.000087680405258	0.00031833684920040787
56385.50336992115	1.0000296541338778	0.00031854650242234956
56385.5238040882	0.9994177728669765	0.00031910462246485447
56385.5442382555	1.0000114169930003	0.0003192323299276539
56385.56467242291	1.0006263044742219	0.0003198560974866346
56385.5851066906	0.9995993031299066	0.00031803258729781546
56385.60554075842	0.9999711780221339	0.0003208371173996266
56385.62597492653	0.999847588568962	0.00031836352509564004
56385.64640919475	1.0004769064352437	0.0003180852999751079
56385.666843363266	0.9999286282432267	0.0003200564908931409
56385.6872774319	0.9999275076768998	0.0003188245163597388
56385.707711700816	1.0001197680630833	0.0003204008835056568
56385.728145769855	1.0002699832259947	0.0003197199190541537
56385.74858003913	1.000036730156294	0.0003191970321671383
56385.76901420863	1.0001680384189826	0.00031832478741059895
56385.78944827831	0.9997969393953641	0.00031952211794543145
56385.809882548165	0.9995676297285895	0.0003181236243719681
56385.830316718246	0.9996932504267191	0.0003180546206007958
56385.850750788566	1.0001984763689586	0.00031856982296337946
56385.87118505906	0.999738438494602	0.00031838741202973314
56385.891619229726	1.0000430108811864	0.00031923342084370134
56385.91205330063	0.9997332701354722	0.0003181559332919352
56385.93248757171	0.9996890026799785	0.00031901631354077893
56385.95292174301	1.0005295043482594	0.0003183075323712014
56385.973356014496	0.9999385501760777	0.0003186081191909184
56385.99379008621	0.9995885323752767	0.0003180860861264847
56386.0142242581	1.0001643712800556	0.00031807974632725166
56386.03465853017	0.9999218692320052	0.0003184558712435705
56386.055092602466	0.9997793752816793	0.0003197817833555855
56386.07552677499	0.9998778937346178	0.00031818893010569045
56386.0959610477	1.0002618040451408	0.0003181186921011037
56386.13682939369	0.9999455445781296	0.0003181845445257723
56386.15726356698	0.9996695528307844	0.00031912794588363167
56386.177697740495	1.0003572006927786	0.0003218360932240529
56386.19813191419	0.9997390121966697	0.000321118872936862
56386.218566088064	0.99972127821938	0.00032091800737473706
56386.23900026217	0.9996474920466736	0.0003224407283564646
56386.25943453644	1.0002974237029998	0.000318738490918042
56386.27986861095	0.9999609020899578	0.000318123948514502
56386.30030288569	0.999913791265904	0.0003181735591577269
56386.341171135646	0.9999123620388937	0.00031819906607664987
56386.361605410966	1.0003197491684828	0.0003196443887850031
56386.40247366214	0.9999669650290621	0.0003188739451309851
56386.422907938046	0.9995427037244388	0.00031814070099191026
56386.44334201413	0.9998122320712506	0.0003181675273807862
56386.463776190445	0.9999804397433756	0.000320154264051493
56386.48421046693	1.000162211114691	0.00031863869907268087
56386.50464454365	1.000372488361125	0.00031815772075116997
56386.52507882055	0.9996556725703925	0.0003185974353734705
56386.54551299762	0.9997952554374835	0.00031828826172507115
56386.56594707492	1.0000659604721753	0.00031810822069344106
56386.586381352405	1.0000198580950361	0.00031999338875923967
56386.60681553011	0.9996777225936817	0.00031924269861908247
56386.627249608	0.9998586358714371	0.0003201034371154952
56386.64768388606	0.9997070049485752	0.00031802507491331984
56386.66811806435	0.9995740586971544	0.0003188256946702274
56386.68855234282	0.9998619982552783	0.00031803290257084775
56386.70898642152	0.999817439733176	0.0003208345361781685
56386.72942060039	1.0009122029446529	0.00031945215910376154
56386.749854879505	1.0001698054904335	0.0003192458282322591
56386.77028895873	1.0004633029540317	0.0003185506413087924
56386.79072313824	0.9997758527759877	0.00031953103448747463
56386.81115741788	0.9997074780943311	0.0003194150439357388
56386.831591597744	1.0002807277352805	0.00032187665231717214
56386.85202577784	0.9999561579856944	0.0003180263132367033
56386.87245995811	1.0000529573437587	0.0003192309531826727
56386.89289413855	1.0002645356484945	0.0003184331886222968
56386.913328319235	1.0001859219890288	0.00031827950924564807
56386.93376250009	0.9999460147247943	0.0003187605885839862
56386.95419668112	0.9995508354724434	0.00031847812902146595
56386.97463096238	1.0003524818247034	0.00032006742988197935
56386.99506504382	1.000180757179363	0.00032210020794577385
56387.01549922548	1.0000533460780356	0.00032309823228630755
56387.03593340733	1.0006256264800193	0.0003214939625950424
56387.05636758935	1.0002785255392912	0.0003201308203326082
56387.0768018716	0.9997434287857907	0.00031879232345804613
56387.11767013663	0.9998151188959836	0.00032020416751981875
56387.138104419515	0.9997954852115207	0.0003215194267111223
56387.158538502525	1.0001865753823438	0.0003195264402312246
56387.17897268571	1.0000965138300462	0.0003233061456423979
56387.19940696912	0.9999499278996239	0.0003233138858348564
56387.21984105277	1.0001980107938282	0.0003194111528217612
56387.2402753366	1.0001078785348492	0.00032016687889147277
56387.26070952059	0.9995584199378216	0.00032017292185104415
56387.28114360476	1.0002793841961384	0.00032320765382085314
56387.30157788917	0.999920697277371	0.0003228971696566621
56387.322012073746	0.9994483834232585	0.0003184723395388626
56387.34244625856	0.999743347192697	0.00032050298988517867
56387.36288044355	1.0000633609530452	0.0003202581157589968
56387.403748814104	1.0004582817980159	0.0003179811745704784
56387.424182999675	0.9995602985944985	0.00031828891843192823
56387.444617185414	0.9995721389067069	0.00032235663607379416
56387.465051471394	1.0005181344953187	0.0003188648557118475
56387.48548565755	1.00031984101101	0.0003179002903141516
56387.505919743926	1.0001524493610794	0.000318550809866949
56387.52635403049	0.9998609346079269	0.0003194693198506516
56387.54678821722	1.000035588466389	0.000318005264439533
56387.567222304126	1.0007105596932195	0.00031833229404272355
56387.58765659127	1.000134077944449	0.0003194659998523689
56387.608090778645	1.0001188627493138	0.0003203533784433307
56387.62852506613	0.9997106974274713	0.00031934126771950553
56387.648959153856	0.9996891686875502	0.00032112555658125847
56387.669393241755	1.0001100287149454	0.0003195211350371762
56387.68982752988	0.9999245024862128	0.0003180326841179211
56387.71026171819	1.0000586976580745	0.0003206864068468216
56387.73069580667	0.9999629881484591	0.00031805007350116344
56387.75113009538	1.0001422282564558	0.00031786764910153413
56387.79199857333	0.99986439475901	0.00031791677188446575
56387.81243266262	1.0002849202266026	0.0003179513751183515
56387.83286685209	0.9997782093491979	0.00031875666561116206
56387.87373523161	0.9998930154314816	0.00031787129648533325
56387.89416942166	1.0001894531341573	0.00031785944577020616
56387.91460371189	1.0000394617837745	0.0003194544022006237
56387.935037802345	1.0001636245040546	0.00031838970867842495
56387.95547199292	1.0000952094862237	0.0003211606171263991
56387.975906283784	0.9997844863756843	0.00032382094508544556
56387.99634047477	0.9998357764019363	0.00032878342381660895
56388.016774665986	0.9971840195044526	0.0003249943946540494
56388.03720885744	0.9967753139920204	0.00034061170019541515
56388.057643049	0.9971369820814188	0.00033014141251824574
56388.078077240796	0.9967629472214337	0.0003357682193797687
56388.09851143276	0.9966759919369774	0.0003407973614213612
56388.139379917295	0.9967344606592039	0.0003380881784790611
56388.15981400985	0.997060948621826	0.00033877412936073834
56388.18024830263	0.9968851520768782	0.0003354818495598387
56388.2006824956	0.9965408041007515	0.00034867474338730293
56388.22111658873	0.996595486466993	0.0003481173357447153
56388.24155088204	0.9966531549166989	0.00033454802141028294
56388.26198507559	0.9962565096845677	0.0003505333924496194
56388.28241916931	0.9963988797910093	0.0003311376356423278
56388.302853463196	0.9968525238214068	0.00033760307996685173
56388.34372185156	0.9962667649065072	0.00033378087736255695
56388.3641560461	0.996280674818832	0.00035349019702926886
56388.38459014075	0.9970119875412756	0.0003523967628012307
56388.405024435626	0.996801393198803	0.0003403446255027254
56388.425458630685	0.997070190127465	0.00037226870338180477
56388.44589272592	0.9970610175039558	0.0003482108623630623
56388.46632702138	0.9968763198507975	0.0003393290904086037
56388.48676121702	0.998116268553624	0.00036221337189404747
56388.50719551284	0.9980854439409861	0.0003407634564087943
56388.56849810144	1.0001470948107951	0.00033561975342351097
56388.588932198065	0.999507949195229	0.00035233501712393644
56388.65023478894	1.0003619957625014	0.0003440137532179563
56388.67066898633	0.9995201730943538	0.0003283673055450472
56388.69110328389	1.0000050912033476	0.00033327701419782335
56388.71153748162	1.0001379995904975	0.00033566524785175715
56388.73197167953	0.9997815023222586	0.0003232286862145407
56388.75240587762	1.0003575819324133	0.000323622713707572
56388.79327427442	0.9999206339489151	0.00032238825869654504
56388.81370847315	0.9999715757219968	0.0003316768550297332
56388.834142671985	0.9998913669042678	0.0003350201351423277
56388.85457697106	1.0000246442849372	0.00033393724191506884
56388.87501107031	1.0010678829660107	0.00033227331067943575
56388.89544536979	1.0002079251569422	0.0003266202339369752
56388.91587956939	0.999388511704471	0.0003252267617390034
56388.93631366928	0.9993970055587023	0.0003286340802310314
56388.95674796928	1.0001889369641745	0.0003232481634526891
56388.97718206946	1.00012468259684	0.0003289207956771266
56388.99761626987	1.0006455496143642	0.00033136124397667
56389.018050570456	1.0003706415668172	0.00032475864457507227
56389.03848467122	1.0003835588044376	0.0003237308999746252
56389.05891897221	1.0003530742849958	0.0003251488574132711
56389.07935317332	0.9997650607889617	0.0003198868167176889
56389.09978727467	0.9997548051761905	0.0003178015665815059
56389.12022157619	1.0000168843752277	0.00031880582985897697
56389.140655777934	1.000613768699708	0.0003179241729029077
56389.16108987986	0.9999990082921263	0.00031771727316281026
56389.18152418196	0.9999388207210272	0.0003196550198871282
56389.201958384234	1.000181740687702	0.00031780230691665274
56389.222392586686	0.9996638873943394	0.00031915887753173217
56389.24282678936	1.0005542486619468	0.0003244225669478372
56389.26326099222	0.9997669663795108	0.0003186400432667784
56389.28369529526	0.9997976236699929	0.0003216190943696117
56389.30412939846	1.000604388291992	0.00031914445965046037
56389.3245636019	0.9996294191684623	0.0003179156057545834
56389.344997905515	1.000507705295818	0.00032210816392688486
56389.3654321093	1.0004790423930545	0.0003221899771730455
56389.38586621326	0.9999130714906082	0.00031823114247138434
56389.40630051746	0.9999660421129666	0.0003191211438944468
56389.42673472183	0.9995999218781704	0.0003184873083102166
56389.467603131096	1.0000821948841647	0.00032097383350115504
56389.488037335985	0.9998165280827662	0.0003209971082509414
56389.50847164001	0.9996609156232149	0.0003192790566053217
56389.52890574531	0.9999956647948546	0.0003195451890273605
56389.54933995078	0.9995026977660741	0.0003195889447458151
56389.569774256495	1.0000092850816336	0.0003270760202052798
56389.59020836232	0.999768028016225	0.0003222312624694511
56389.61064266838	0.9999003183670843	0.00031972630343711977
56389.63107677461	0.9999231839719367	0.00032395374775216843
56389.65151098102	0.9993235932603299	0.0003197559902436654
56389.6719452876	0.99987328152244	0.00031980043764301994
56389.692379394415	1.0001730534633757	0.0003198070597114877
56389.71281360141	0.9997873854373001	0.0003211397469915659
56389.73324790857	0.9997236289902397	0.0003197124571294967
56389.75368201591	1.0002456029712072	0.0003197237789114052
56389.77411622342	1.0000147555692964	0.000319669430006152
56389.794550531165	1.0004708579118982	0.00031967115037328814
56389.81498463909	0.9999551230691334	0.00031954143148369454
56389.85585315545	0.9999115778556145	0.0003208690813933754
56389.8762873639	0.9998542852345851	0.00031991954999716684
56389.89672157257	0.999952070731621	0.0003191465146415618
56389.917155781426	0.9997985134687801	0.0003192091218253032
56389.937589990455	0.9998809739211121	0.00032343408779368784
56389.95802419966	0.9993202716993494	0.00032079879578860175
56389.99889271864	1.0000115098349998	0.00032395282219602374
56390.01932692842	1.0000022736397511	0.0003189217002114965
56390.03976103832	1.0005844324447672	0.00031842524651093905
56390.06019534852	1.0003498973249423	0.00031964415918897174
56390.08062955882	1.0000007339116168	0.0003182910338566304
56390.1010636693	1.0005486310483944	0.0003179593477129483
56390.12149798002	1.0001040735554954	0.00031806734506957264
56390.141932190905	0.9995263863784235	0.0003183771381567852
56390.16236640197	0.9997533285159723	0.0003181654191908874
56390.18280061321	0.9997869228670584	0.00031780642999446567
56390.20323482468	1.0001092621162273	0.0003183500014936497
56390.22366903627	1.0001067511902044	0.000319363275015181
56390.24410324809	0.999694172107299	0.0003181429603032023
56390.26453736008	1.0001091968930016	0.0003187055710681132
56390.284971672256	0.9998514381250379	0.00032282724955187247
56390.3054058846	1.0009050061999725	0.0003201722228117369
56390.325839997124	0.9999365392244041	0.0003248417103243121
56390.34627430987	0.9999931600603351	0.00032512623334344766
56390.3667085228	1.0001815819286328	0.0003201809528815751
56390.3871428359	0.9996834416787057	0.0003188572288072914
56390.407576949176	0.9999038715843876	0.0003183619904289571
56390.42801116263	0.999309329378963	0.0003182666118480102
56390.44844547625	0.9996804851789208	0.00031810118935927896
56390.46887959011	0.999941598107653	0.000318188797763959
56390.489313804086	0.9993125820298188	0.0003188251968902817
56390.50974811829	0.999468154941576	0.00032021117389562494
56390.53018233267	0.999696890723552	0.0003211707569383275
56390.55061654723	1.0002206706748915	0.00032235848240888906
56390.57105076202	0.9996093896828101	0.00032423531748916595
56390.591484976925	1.0003619829358636	0.0003242863278219321
56390.611919192066	1.0002423883878444	0.00032405819107630734
56390.632353407316	1.0001146498815658	0.0003272118268268419
56390.65278762281	1.000351438987804	0.0003264239786997502
56390.67322183847	0.9998859981704802	0.0003274508218685397
56390.6936560543	1.0007768795874874	0.0003287626746154087
56390.71409037038	1.0000607244398865	0.000332552070930927
56390.73452458656	0.9997760081528855	0.00033020567007104924
56390.77539301952	1.0003325366548546	0.00033082418785786367
56390.79582723629	1.0007301689652062	0.0003305223805567941
56390.816261353226	0.99990959646548	0.00033030230116245455
56390.83669567035	1.0001370856424374	0.00033692207260287653
56390.857129887634	1.000039916770173	0.0003272852013312793
56390.897998322806	1.0000957054271873	0.0003329222297619641
56390.91843244068	1.0000108973397448	0.00032353517343582984
56390.93886675873	0.9995627378196613	0.00032738074676069365
56390.95930097695	0.999875593840677	0.00032035367795964096
