# Supplementary material for: An exomoon survey of 70 cool giant exoplanets and the new candidate Kepler-1708 b-i
Source: Nat Astron. 2022 Jan 13;6(3):367–80. doi: 10.1038/s41550-021-01539-1 (PMC8938273; doi:10.1038/s41550-021-01539-1)
Supplement: Source Data Extended Data Fig. 3 — Detrended photometry of KIC-5351250. [file 41550_2021_1539_MOESM9_ESM.dat]

Column 1 = BJD_UTC - 2,400,000
Column 2 = Normalized intensity
Column 3 = Uncertainty
55337.60991186419	0.9999017006366335	0.00030885499071445514
55337.630346224614	1.0001185766375749	0.000300627771076625
55337.65078068492	1.0000859409213352	0.0002873428230323348
55337.671215245115	1.000248758153131	0.0002916812915999798
55337.69164960519	1.0001540086653302	0.00028957702063561497
55337.71208406515	0.9997655751876051	0.00028785436199156285
55337.732518624995	0.9996391823744976	0.00028766572723963705
55337.752953084724	1.0004798762015497	0.00028737603797873544
55337.77338744421	1.0002990334342756	0.00028722584332097295
55337.79382200371	0.9997234559390032	0.00028722208238409847
55337.81425646308	0.9998141834251572	0.00028740628292221515
55337.83469082223	0.9997013921148564	0.00028753644932966676
55337.85512538138	0.9996573223773411	0.0002878379533895126
55337.87555984029	0.9999045111954522	0.00028822184908855637
55337.89599419908	0.9999161250363341	0.0002886878738884348
55337.91642875788	0.9997371849690087	0.0002892252492410524
55337.93686321644	1.0002392059847107	0.0002899283417759872
55337.95729777489	0.9998889694315475	0.00028800189683865344
55337.97773213322	1.0002675722304881	0.0002917245150007839
55337.99816659144	0.9994787857345018	0.0002873463451307176
55338.01860114965	1.0002277441762442	0.00028812637979027577
55338.039035507514	0.9998957968759953	0.00028792998968035956
55338.059469965374	1.000143640287916	0.00028825671602883494
55338.079904423124	1.0003682308290978	0.0002980501085993195
55338.10033888076	1.0002054832210616	0.00028833424758034393
55338.120773338276	1.0003529861930622	0.00029250301775522394
55338.141207795554	0.999899867837489	0.00028803315928565247
55338.16164225284	0.9995153901547574	0.00030264555536776283
55338.18207670988	1.000168726128364	0.00028781815095800376
55338.34555236233	1.00014201598374	0.00028795868926149743
55338.365986918325	0.9999324061577939	0.0002939520845569844
55338.386421374096	0.9991570994947824	0.0002918250744729673
55338.40685572987	0.9998396560886651	0.0002900513328148231
55338.427290285515	0.999819422612252	0.00028856064705910534
55338.44772474094	1.0001323586431814	0.00028755223092511004
55338.46815909636	0.9998500811351033	0.00028719225227685666
55338.48859365154	1.0003651514825838	0.00028770445812598583
55338.509028106615	1.0000927813294267	0.00028727753181423155
55338.52946246169	0.999878409983187	0.00029114373757191533
55338.54989701652	1.0000205118388603	0.0002943666803439602
55338.570331471245	0.9998328237093175	0.0002875949057199978
55338.59076592585	0.9998119119788923	0.0003031426767314363
55338.611200380336	1.000211592411212	0.00030868752025853724
55338.65206928885	1.0003842657842572	0.0002886790451439129
55338.672503742986	0.9998633772725974	0.00028987633963121475
55338.692938196895	0.9999036206684648	0.0002889781960555393
55338.713372750804	1.0001443156988314	0.0002969925345439258
55338.73380720447	1.0003561676377979	0.00028723555375627076
55338.75424155803	1.00002641008787	0.0002913687427228466
55338.77467611159	1.0000287787125535	0.0002928430999430022
55338.79511046491	0.9999901956811693	0.00029020438294098574
55338.81554491812	0.9996565853795746	0.0002893102041599706
55338.8359794711	0.9999788405029669	0.0002901873073265752
55338.85641382407	1.0006606338482125	0.00029118330791206984
55339.081192898186	1.0000718462817082	0.0002921217097698302
55339.101627349526	1.0001754092321165	0.00028886486294628995
55339.122061800874	1.000032861187609	0.00028730579062230554
55339.14249625199	1.0002719301174565	0.00028756123606941763
55339.162930703096	0.9996760430350982	0.0002896774142071596
55339.18336515398	0.9995314276827053	0.00028867242386509674
55339.203799604744	0.9994737103239959	0.0002993084710458137
55339.224234055386	0.9999857765132473	0.0002914062396652317
55339.24466850592	1.0005028869569872	0.00029097262440900786
55339.26510295622	1.0001759139166322	0.00029273868259115516
55339.28553740651	1.000108123485277	0.0002897722290993911
55339.305971956695	1.0002444892452467	0.00029119145372338487
55339.326406306645	1.000036735580994	0.00029245386419198536
55339.34684075647	1.0001071761423599	0.0002891946697354388
55339.36727530631	1.000037382702785	0.00029642696157916403
55339.38770965591	0.9998254809525062	0.00030633281052914205
55339.408144105386	0.9998198200695072	0.0003032283243601387
55339.428578654755	0.9999538846032779	0.00030408706666566456
55339.44901300389	1.000139347331017	0.0002893168115850643
55339.46944755302	0.9999060819230381	0.00028814360139247774
55339.48988190192	0.9998889254946857	0.0002954224784897269
55339.51031635082	0.9997359724021216	0.0003081740307488494
55339.53075089949	1.000132398491989	0.0003036699980431817
55339.55118524804	0.9997375409303624	0.0002894733517465148
55339.57161969648	0.9997127510609293	0.0002971117171142035
55339.59205424479	1.0004730634666263	0.00029780254972606275
55339.612488593	0.9991691707380315	0.00028764474284009
55339.63292304108	1.0001748249592222	0.0002876885969506716
55339.65335758893	0.9999518054960084	0.0002877982327942978
55339.67379203667	1.000316934176056	0.00029340318509669125
55339.69422638441	0.9997626090134424	0.0002888407319036704
55339.71466093191	0.9997130309610354	0.000287912992644704
55339.7350953793	1.0000685655963022	0.00029016389041863343
55339.77596427372	1.0000075823481775	0.0002934440026411632
55339.796398720646	0.9997359997711276	0.0002881824129793374
55339.81683326756	0.9997240801755172	0.0002901107906243146
55339.85770206083	0.9998238564062878	0.0002874600443868716
55339.878136607396	0.999947835857754	0.00028739006037665864
55339.89857095374	1.000875029070168	0.00028795379007915295
55339.919005399846	1.0001706254015326	0.00028737459174625347
55339.93943994595	0.9999104661261257	0.00028996830602766625
55339.959874291824	1.0001865556647596	0.000288186707004912
55339.9803087377	1.0000145131186529	0.0002915107579642456
55340.00074328334	1.0007485868074246	0.0002885624365405302
55340.02117762898	0.999853535764786	0.0002880530436723146
55340.04161207439	1.000222662305047	0.0002909288208323966
55340.06204661956	0.999672972129305	0.0002873788922697475
55340.08248096474	1.0001663316663718	0.00029446795801445105
55340.10291540968	1.0003901334281942	0.0002914995157704474
55340.12334995462	0.9999130270595044	0.0002887219780264626
55340.14378439933	1.000572386188	0.0002957999401284585
55340.164218844046	1.0001133232486223	0.0002953107233731517
55340.18465328852	0.9997141110787491	0.00029466343401100413
55340.20508763276	1.0005052787100301	0.0002941616570965545
55340.22552217701	0.9993737794138702	0.0002933489160743804
55340.24595662102	1.0004475180516408	0.00029284225419397655
55340.26639096503	0.999660790222109	0.0002880257202676214
55340.28682550881	1.000269494869536	0.0002918966527825883
55340.32769429613	1.000040944224083	0.00029146082450629175
55340.34812883945	0.9996306841422228	0.0002875267635628436
55340.368563282755	0.999913838367875	0.00029150080218438574
55340.388997625836	0.9999238492577228	0.00028774008512110627
55340.42986661176	0.9999747705645361	0.0002882347028403188
55340.45030095461	0.9999662310076246	0.00029296972394557386
55340.4911699396	0.9996108125935067	0.0002888202959243245
55340.51160438199	0.9999730705790132	0.0002876667285261305
55340.53203882414	1.0000515022952239	0.0002886474846235433
55340.55247326628	0.9999795948184238	0.00028768195082776144
55340.59334224988	0.9999372644579814	0.00031349220357380404
55340.61377659156	1.000657985388562	0.00028821320345594344
55340.63421113325	1.0001281806842994	0.00029201151797207344
55340.65464557447	1.0000081341314073	0.00029644104639434403
55340.67507991568	0.9997798074589028	0.00029300405091422843
55340.6955144569	0.9998149779473283	0.00029817236812359034
55340.71594889788	0.9998642079034404	0.0002925043251287613
55340.73638323863	0.999683624490733	0.0002878848275856097
55340.75681777939	1.0008140082284995	0.00028867330763090673
55340.77725222014	1.0004486176188159	0.0002896483754659184
55340.81812110071	1.000173690852339	0.00028882514729769
55340.858989881046	1.000318372602777	0.00028899089925861986
55340.87942442087	1.0001223944362065	0.0003012303645407463
55340.89985876069	1.0004466352602717	0.00029781911734164465
55340.920293300274	1.0000887132903327	0.00030751076766036365
55340.94072773963	0.9998788724195601	0.0002997666344892108
55340.96116207899	1.0002213108500628	0.00029091830669677885
55340.98159661834	0.9999704678612977	0.0003012706486040693
55341.00203105746	0.9997692590386015	0.0002997306294113821
55341.02246549635	0.9999255190337357	0.0002970941299505094
55341.04289993524	0.9997635352000652	0.00029298554170824467
55341.063334373895	1.000076879772197	0.00029413604317315577
55341.083768812314	1.0003539277156976	0.0002885526942074371
55341.10420325074	0.9994523116716149	0.000302671057303846
55341.12463768893	1.0000067485096458	0.00028811276707906794
55341.145072127125	1.0001011829654924	0.000291954371395676
55341.16550666508	0.9995753416185775	0.00028893563265511307
55341.185941002805	0.999784550321008	0.00028804775909051466
55341.206375440524	1.0001368116655631	0.00028922491909533086
55341.22680997825	1.0005745643069304	0.00029241609847119955
55341.24724431551	0.9995440568092764	0.0002881065403959636
55341.26767875301	0.999707784314393	0.00028956411652610525
55341.28811329003	0.9996704450197573	0.0002881274197863085
55341.30854762706	0.9999638339905242	0.0002884167214141398
55341.32898216385	0.999742030282295	0.0002881371133655722
55341.34941660064	0.9997725730568731	0.0003040748438627625
55341.369850937204	1.0001307844296055	0.00029556148639601674
55341.39028547376	1.0003631792844672	0.00031994143279636826
55341.41071991009	0.9996665071859263	0.00030022570798000036
55341.43115434619	1.0000084706588988	0.0003310493202117798
55341.45158878228	1.0001319182147947	0.0003006066385240594
55341.49245765401	1.0001635381637473	0.00030578730954624217
55341.51289208963	0.9997781680250446	0.00028865004973024374
55341.53332652503	0.9997304001038878	0.0003034814362900856
55341.55376096043	0.9996138245792386	0.00028994678509016624
55341.57419539559	1.0004432755950012	0.0002895615941627895
55341.59462983075	0.9996949568673441	0.00029061862161810224
55341.615064165686	0.9994863985448207	0.0002957149287712965
55341.63549870038	0.999729873796629	0.0002935924798060385
55341.65593313508	0.9999702861445166	0.00028827358185461925
55341.67636766955	0.9997872104409729	0.00028850532248427885
55341.69680200401	0.9999639194085623	0.00029901632390664926
55341.71723643824	0.9996978039972517	0.00028939906544955525
55341.737670972245	0.9995332126702321	0.00030695003203215845
55341.75810530624	0.9995453920719115	0.00028836530928123827
55341.77853974001	0.9992367849236579	0.00029506212146482395
55341.79897427378	0.9984155382022643	0.0002882320110636236
55341.819408607305	0.9984027391943034	0.00028890589868334606
55341.83984304061	0.9984993144057677	0.0002882758563192959
55341.86027757391	0.9985913371779856	0.00028923665210603747
55341.880711906975	0.9981150837393178	0.0002916229738227817
55341.901146340046	0.9988374696575844	0.0002887100799965215
55341.92158087288	0.9984144482762938	0.0002895486473947205
55341.94201520548	0.9983870082023191	0.00030592717763174574
55341.962449638086	0.9985971237630463	0.0002888925322393087
55341.98288417046	0.9986347160759752	0.0003188882563205344
55342.00331860282	0.9983496761537864	0.00028910240417153073
55342.02375303496	0.9984449367915552	0.0003323079545040663
55342.04418746686	0.9981997458219124	0.00029614297453331553
55342.06462189877	0.9980438080880496	0.0003100584148035152
55342.08505633044	0.998028741152025	0.00029336863846564934
55342.10549076188	0.9981982333474697	0.0003084560551757312
55342.125925193315	0.9983649913711091	0.00028864066534893377
55342.146359724524	0.9985845074770181	0.00031719301809623356
55342.16679405572	0.99855515529585	0.00028840676220514763
55342.1872284867	0.9985907787040829	0.0003055307215841918
55342.207663017674	0.9988233767247534	0.0002959053992583293
55342.22809734818	0.9989044132004118	0.00029164738618710163
55342.24853177892	0.9985413765213841	0.0002985836739437015
55342.268966209194	0.999275804158113	0.00030742283897707066
55342.28940063946	0.9995317624890157	0.0002932277564452405
55342.30983506974	0.9992028879816023	0.0003042698826063577
55342.330269499784	0.9999849851986253	0.00029359747357962673
55342.350703929595	0.9994817793866914	0.00029311512288272465
55342.371138459166	1.0001797274158182	0.00029534886870390934
55342.39157278874	0.9998983403646466	0.0002987165353684835
55342.51417946317	1.0004874538219817	0.0002894759920229256
55342.53461379181	0.9998940038838531	0.0003292757117841431
55342.555048320224	1.000173424944584	0.00033174422102902747
55342.575482748405	0.9999671781078646	0.0002958221274010338
55342.595917076585	0.9998520699277518	0.0003513828973031088
55342.61635160453	0.9997871504657351	0.0002935419332536167
55342.636786032475	1.0005200342461005	0.00030946274573514485
55342.65722036018	0.9997450946477234	0.0002896364330943835
55342.677654887666	1.0000711902504205	0.0003105626588867384
55342.69808931515	0.9997996862865849	0.000292045012679542
55342.71852384239	0.9996629186859195	0.00033056440151277565
55342.73895816964	1.000313933674122	0.00029007132526526045
55342.759392596425	1.0000285820043218	0.0003218905888793373
55342.779827123435	1.0002579400477463	0.0002890969655077584
55342.800261449986	1.000003516550779	0.0002995959803218891
55342.84113040308	1.000293721978831	0.00029019697772824033
55342.861564729166	0.9998252164394956	0.00029461846629141896
55342.88199915525	1.000331825151989	0.0002888988880892506
55342.90243368133	1.0000982024594327	0.00029390425367760865
55342.92286800718	0.9996165248155571	0.00029149912071544103
55342.9433024328	1.0002809033882039	0.0002889339807538402
55342.963736858415	0.9999243607753673	0.0002890023518050942
55342.9841712838	1.0002078663377931	0.00028902829172219885
55343.00460570896	0.9999511206606825	0.00028978242027612975
55343.025040234104	1.0002372880507815	0.0002913948757061447
55343.045474559025	0.9999306147332266	0.0002937427796358466
55343.06590908395	1.0004303328191628	0.00028979355875476717
55343.086343508396	1.0002257731390076	0.00030018899298606523
55343.10677783308	1.0002326352029036	0.00029151695556812215
55343.12721235731	1.0004208319870609	0.00030810692014347335
55343.14764678152	0.9999366809183939	0.0002900453533854109
55343.168081105745	1.0009359363240518	0.00031598201170076744
55343.1885156295	0.9998404878503295	0.0002902857115702366
55343.20895005325	0.9995918089501232	0.00030835115618170684
55343.22938437701	0.9995996443432921	0.00028919628112211325
55343.249818900535	0.999289894256723	0.000322287044198567
55343.27025332382	0.9997080565315708	0.00029185570502421646
55343.29068764711	0.9998632802995813	0.0003215657632226252
55343.31112217017	1.0001566787295417	0.00032673641621999103
55343.33155659299	0.9999669954079337	0.00031032081904108663
55343.351991015814	1.0000568905219014	0.0003227800944582881
55343.37242543841	0.9995971732031024	0.00031472316273377957
55343.39285986076	0.999917339618006	0.00031624658940859095
55343.41329438312	1.000211660492719	0.00028995106175665544
55343.43372870525	1.0001109165486313	0.00029488028307626314
55343.45416312737	0.9994069875261631	0.0002919458362569082
55343.47459764926	1.000235902365051	0.0002999497305697264
55343.49503207092	1.0002257710557345	0.00029097063432261184
55343.51546639258	0.9997888844845735	0.00029327888336298796
55343.53590091401	1.0001590481072384	0.0002911434027933668
55343.556335335204	1.0002965018695091	0.0002897064090979104
55343.57676965639	0.9998674746424462	0.0002891787194484231
55343.59720417736	0.9998885839475989	0.000289694563100244
55343.61763859808	0.9998755766762328	0.00029106020493704124
55343.63807291881	0.9998247054905418	0.0002932789214323577
55343.65850743931	0.9999774020356894	0.0002914896883350765
55343.678941759805	0.9999629286301979	0.0002994475201077872
55343.69937628006	1.0000873766908536	0.00029105118690433805
55343.719810700095	0.9999974600441265	0.00028975584890296506
55343.740245020126	0.9995509170244283	0.00029633659016623464
55343.76067953992	1.0001943533067512	0.0002940579323145478
55343.80154827905	1.0002887443365898	0.00028938508475134583
55343.82198279838	0.9999215188217428	0.0002918626599696823
55343.84241721748	1.0002060176129584	0.0002895292775626432
55343.86285163657	1.0006661431592625	0.0002912285334386485
55343.88328605544	1.0000469830044243	0.0003171402986070029
55343.90372047431	0.9995477093252486	0.00029568726748106105
55343.92415489294	1.000445098628433	0.0003125128369847882
55343.94458931134	0.9997111328807373	0.00028936131757937255
55343.96502372974	0.9998451094735251	0.00030587854808339154
55343.9854581479	1.000041803442359	0.0002894802091084146
55344.00589256584	1.0003662162094626	0.0002989490686016806
55344.026326983774	0.9996526249167504	0.00029335202832223066
55344.04676150147	1.000378919006539	0.0002931293813911846
55344.06719591894	0.999679249724773	0.00029001982957962405
55344.08763023641	1.0004283236890337	0.0002898422001157336
55344.108064753644	1.0001407758338547	0.0002894748180011169
55344.12849917065	0.9995278499097606	0.00028996657711253296
55344.14893348765	0.9998454244454884	0.0002896689568985628
55344.16936800442	0.9999099089416084	0.00029039367303397497
55344.18980242119	0.9996700423995271	0.0002911418997943204
55344.21023673773	0.9999359129415987	0.0002902063408146793
55344.23067125403	0.9998105577391533	0.000289691134872389
55344.251105670104	1.0004674294965956	0.00029112135590621745
55344.27153998618	1.0002602058861512	0.00028961267887110827
55344.291974502245	0.9997903511565298	0.00029344637485904473
55344.31240891785	0.9998104182362794	0.0002921205281803067
55344.33284333346	0.9996490174805512	0.00029339282573844053
55344.35327774906	0.9995492659473826	0.00029037526561567756
55344.3737120642	1.000017975929441	0.000289715084530328
55344.39414657935	0.9999811179131818	0.00028950664256535263
55344.41458099448	1.0000700870272194	0.0002983803780003001
55344.43501540916	0.9996978269706418	0.0002947337357881803
55344.45544982407	1.0003081159299108	0.0002910588167005746
55344.475884238505	1.000384474696283	0.000292394614833974
55344.49631865295	0.9999450647548683	0.0002994758515637276
55344.51675316716	0.9994834230938455	0.000302429119118375
55344.53718748113	1.0005674121696335	0.0002994149969686722
55344.55762189511	1.0002394017436584	0.0002962863532363167
55344.57805640885	1.0001005326986818	0.0002933799756197036
55344.598490722594	0.9994941251742865	0.0002914975328323316
55344.61892513611	1.0000652015067935	0.0002898005976115193
55344.63935964939	1.000030923727926	0.00028949540032513867
55344.68022837547	0.9998225479005614	0.00029053315320889505
55344.700662888514	1.0000085975452224	0.0002919354104784112
55344.721097201094	0.9997958604660382	0.0002919095179490702
55344.74153171368	1.0003527789926778	0.00029230155936099824
55344.761966126025	1.000112247670435	0.0002896783425757184
55344.782400438366	0.999810892799371	0.0002903168741524216
55344.80283495048	1.0002950604817373	0.0002930055575906332
55344.82326936236	0.9997278270069666	0.00028945800811841347
55344.84370367424	1.000450470590082	0.000299744947945573
55344.86413818589	1.0006470068428663	0.0002968760251622212
55344.88457259731	0.9993896146020256	0.0002894666024173691
55344.90500700872	0.9997557243103501	0.000311627403666548
55344.9254414199	1.0001255054502856	0.00029914160214432025
55344.94587583085	1.000128451294399	0.0002928760691134803
55344.9663102418	1.0002071705498008	0.00031439879603871375
55344.98674475252	0.9999125256281445	0.00029111049694320617
55345.007179063	0.9993495577596556	0.00031177965252525213
55345.02761347348	0.9999179170114555	0.00029220910339009925
55345.048047883734	0.9999843284079859	0.0002897585551366802
55345.06848229375	1.0001101402659767	0.0002979251268876563
55345.08891680377	1.0002484137741294	0.00029231137837674586
55345.109351113555	0.9998962361648231	0.00030207237164549825
55345.12978552334	0.9999316734127824	0.00029001031895997556
55345.15022003266	1.000085664513192	0.0002982869886602462
55345.17065434198	1.000293747543915	0.0002903395995157693
55345.19108875129	0.9996473130817902	0.00029524850773856583
55345.21152326015	1.0001335853261049	0.00029406539423000057
55345.23195756924	1.0002863415183147	0.00029304114143216146
55345.25239197786	1.0003233755745577	0.0002920732756150288
55345.27282648648	0.9997249498311899	0.00029168634072011807
55345.29326079487	0.9999702579846276	0.00029130004418702603
55345.31369520302	1.0002420941079109	0.0002894916789776856
55345.33412971118	0.9998854746761227	0.0002893489558975501
55345.3545641191	0.9998781927179189	0.0002894346670620328
55345.37499842679	0.9998570140352141	0.0002897127132096452
55345.39543293448	0.999943322139636	0.00028958715639884006
55345.41586734194	0.9998078710689842	0.00029006454375775
55345.43630174939	0.9996658649612005	0.0002911720057531467
55345.45673615638	0.9993434838134677	0.00029021431096160164
55345.477170563376	1.0000802731129994	0.0002919193932272319
55345.49760507036	1.000010210383865	0.00029240409746577597
55345.51803937689	1.000319943295831	0.000291344304579509
55345.53847378342	1.0002139873081008	0.0002937377391878785
55345.55890828994	0.9998159296450089	0.00029001553866493733
55345.72238343539	1.000034091861352	0.00029429297983958884
55345.742817840284	0.9998550769351612	0.0002963869447039577
55345.76325224518	0.9998625708680271	0.0002955579718048366
55345.78368674985	0.9998928845733243	0.0002944808796658036
55345.824555458705	0.999978324782441	0.00029221684812226587
55345.947161881326	0.999837750380061	0.00029021654636998
55345.967596384595	1.0001220761856724	0.0002915867459744905
55345.98803078762	1.0003614923839583	0.00028923293306288704
55346.00846509066	0.999831472620616	0.000296140545177393
55346.02889959346	1.0006155782850295	0.00029535931324243067
55346.04933399602	0.9997984417011598	0.0003025332434676088
55346.06976829836	1.0005422388330032	0.0002900038804613474
55346.0902028007	1.000168100137377	0.00030975391161442583
55346.11063720279	0.9995855532965675	0.0002943372180566175
55346.1310717049	1.0001122330100511	0.0003163237789685524
55346.151506006536	1.0002251913191662	0.0002985014068724971
55346.17194040817	1.000225827815875	0.0002948561654571808
55346.192374909806	0.9994916361684669	0.000295212437039071
55346.21280921121	1.0001541901605338	0.0002902608556511465
55346.233243612376	0.9995855968163174	0.00029016443962278255
55346.25367811332	0.9997610773172307	0.0002952706780957704
55346.274112414256	0.9998830835776364	0.0003184553705266583
55346.31498131543	1.000114058846622	0.000312054965646445
55346.33541571567	0.9996950884692795	0.00030816977157258865
55346.355850015905	1.0006096020890551	0.00030304698549494196
55346.37628441615	1.0000716345238452	0.00029026334807430107
55346.396718915916	0.9999833383178747	0.00028898732314657524
55346.41715321569	0.9997323181670622	0.00028948965554899956
55346.437587715234	0.9999648610097304	0.00029152040627890573
55346.458022014776	1.0002684508935027	0.00028992846370993905
55346.47845651408	1.000189856779553	0.00028906410040755007
55346.49889091316	0.9998696937332683	0.0002888272235214435
55346.51932521199	1.0000477620945445	0.0002889862085474604
55974.74038594998	1.0003497020422072	0.0016515235624710055
55974.74106705487	1.0010178411341266	0.0016518698228433204
55974.74174815976	1.0024900322766004	0.001652392282587842
55974.74242936465	1.0003244363909463	0.0016514869383574716
55974.743110469426	0.999239940892082	0.00165098899907301
55974.743791674315	1.000613400048545	0.0016513320833400488
55974.7444727792	0.9991569187725033	0.001651200371499852
55974.74515378409	1.0013257534346236	0.0016518754743357613
55974.74583488898	0.9996830734480506	0.0016512247784406184
55974.746516093874	0.9999308476840477	0.0016511263265841416
55974.74719719876	0.9998498364587013	0.001651239311057148
55974.747878403534	1.0007124769531472	0.0016515451002562754
55974.74855950842	0.9988084749193802	0.001650822837423065
55974.74924061331	1.0013085681777334	0.0016519638571038647
55974.7499218182	1.0005223168937338	0.0016514285928221153
55974.75060282309	1.0005834149212767	0.0016516818987193237
55974.75128392798	0.999975319449895	0.0016513011658431788
55974.75196503287	1.0007287577997002	0.0016518913984114908
55974.75264623764	1.0001645117583022	0.0016514584123743059
55974.75332734253	1.0002203348386547	0.0016514870829505953
55974.754008547425	0.9993644025550322	0.0016511009691419847
55974.75468965231	1.0008706919766095	0.0016519150334599855
55974.7553707572	0.9990792049622088	0.0016508816645179403
55974.75605176209	1.001287432457727	0.001652111370185084
55974.75673296698	0.9986327357621225	0.001650785318869555
55974.75741407187	1.001312448823478	0.0016519346243319788
55974.75809527676	1.0003605281085794	0.0016515700206987563
55974.75877638165	0.9989387508389128	0.00165106078210949
55974.75945748642	0.9964926444481033	0.0016498112194870214
55974.76013859131	1.003284868737958	0.00165274595229377
55974.760819796196	1.0021175085283636	0.0016522942235754042
55974.76150090109	0.9979651793730968	0.0016505505018856244
55974.76218190598	0.9995756172989766	0.001651320013686493
55974.76286311087	0.999313936120426	0.0016510657614492875
55974.763544215755	1.00120552271046	0.0016520202262536982
55974.76422532064	0.9982178220817464	0.0016508046512184133
55974.76490652554	1.0011949072214315	0.0016517669916625251
55974.76558763043	0.9973266680307589	0.0016505310204117144
55974.766268735315	0.9961453932081543	0.0016498271948064654
55974.7669498402	1.0019490780970253	0.001652467600313578
55974.76763094509	0.9984999287436122	0.0016509619674567003
55974.768312049986	1.0007211707000947	0.0016518769963067004
55974.768993154874	1.0001785957575506	0.001651750125664516
55974.769674359646	1.0011818954519267	0.0016520407230384013
55974.770355464534	1.000858501655083	0.0016521843878705457
55974.77103656942	1.0001539962321002	0.001651520070830443
55974.77171777431	1.0009179021689167	0.0016520904099760628
55974.772398879206	0.9995464278033507	0.0016513366854767522
55974.77307988409	1.0003986108628897	0.0016517116036906545
55974.77376108898	0.9984752338949915	0.0016508565403413743
55974.77444219387	0.9989721296032368	0.0016511915269963016
55974.775123298765	1.0005177676592938	0.0016518288185294128
55974.77580450365	1.001630079016049	0.0016521390410979412
55974.77648560854	1.0014981796992641	0.001652266942481377
55974.77716671343	1.0017824008115324	0.0016524790846951056
55974.77784791832	1.0006270107741642	0.0016519786315842956
55974.778528923205	0.9983665044900911	0.00165077755528964
55974.7792100281	1.0015351604557132	0.001652299622595726
55974.77989123299	0.9974666528952932	0.0016502084905916689
55974.78057233788	0.998113722633825	0.0016509121332744516
55974.781253442765	1.0012404157438992	0.0016522082596931262
55974.78193464765	1.0010601991404777	0.0016519606790115428
55974.78261575255	1.0020951499299928	0.0016528319622436058
55974.78329695744	1.0004412687388853	0.0016518421319269322
55974.783978062325	1.0024743183182945	0.0016527007357095978
55974.78465906733	0.999484817942951	0.0016514419164242178
55974.78534017222	0.9994996707704381	0.001651526474364143
55974.786021377105	0.9977247653799471	0.001650719869925991
55974.786702482	0.9975343916095312	0.0016505753411833427
55974.78738358689	1.0000333794060252	0.0016515993192665346
55974.78806479178	0.999317198506975	0.0016514677527253194
55974.788745896665	0.9967885806889061	0.0016504037088170304
55974.78942700155	0.9997249200553615	0.0016516723654077222
55974.79010810645	0.9982328621599288	0.001650806860543654
55974.790789211336	1.0028115234798953	0.0016532145870843246
55974.791470316224	1.0003144453950712	0.0016519356128443855
55974.79215142111	0.999059932239521	0.001651424544382907
55974.792832626	1.0015069984634943	0.0016522217185229923
55974.793513730896	1.0015223531009045	0.001652323134305998
55974.794194835784	1.0006335460266487	0.0016521204491341224
55974.79487604067	1.001758051515315	0.0016523659011327071
55974.795557045676	1.0021457796895783	0.0016528487970546917
55974.796238150564	0.9981824879586924	0.0016507950698529802
55974.79691935546	1.0003291746842347	0.0016520960782689612
55974.79760046035	1.0018911195930766	0.001652633629668508
55974.798281565236	0.9967644681465249	0.0016502737605286553
55974.798962770124	0.9998018638547698	0.0016515428454873245
55974.79964387501	0.9991495443208718	0.0016514370405318114
55974.8003249799	0.997426710470529	0.0016506944695461477
55974.801005984795	0.9997076797935315	0.00165166218059702
55974.80168718968	1.0006290938277254	0.001651955874377481
55974.80236829469	0.9980205840288955	0.0016511306198656501
55974.803049399576	1.001535341232096	0.0016523897974148976
55974.803730604464	0.9979682164734075	0.001650553688650151
55974.80441170936	1.000977250341859	0.0016524659230733717
55974.80509291425	1.0014147872708596	0.001652464546024368
55974.805774019136	0.9997111820068972	0.001651706667943596
55974.806455224025	0.9988394045937987	0.001651402630157699
55974.80713612891	1.0013028468741376	0.0016522949235842886
55974.80781733392	1.001007680368032	0.0016522884856523137
55974.80849843881	0.9996042048092638	0.0016513494612860461
55974.8091796437	0.9986618432349811	0.0016513024989236215
55974.80986074859	1.0039943694980886	0.0016538481477884864
55974.810541853476	0.9977995759917705	0.0016506955123075412
55974.811223058365	1.00049006341867	0.0016520506677431192
55974.811904163376	1.0039648188459935	0.0016537590044336957
55974.81258516826	1.0020272752896189	0.001652729316505593
55974.81326637315	1.0007276249310733	0.0016521181096063701
55974.81394747804	1.0023869771385294	0.001652825823279786
55974.81462858293	1.0010126002667035	0.0016520772432001344
55974.815309787824	1.000391456209031	0.0016520651378669287
55974.81599089283	0.999701191017861	0.0016518028026369805
55974.816671997716	1.0016318366746217	0.0016525240193529802
55974.817353202605	1.0020867074373419	0.0016527874381311676
55974.81803420749	0.9992888357522091	0.0016515031806015037
55974.81871531239	0.9996272330436539	0.001651758367494703
55974.81939641739	1.0001649503024943	0.0016519569144354178
55974.82007762228	0.9979503109825649	0.0016510178515015334
55974.82075872717	1.0010192277166778	0.00165226487890419
55974.822121036945	0.998698943525249	0.0016512203841460502
55974.822802141956	0.9991370900201856	0.0016513454328705827
55974.82348314684	1.0001757180364803	0.001652080462074224
55974.82416435173	0.9997830434585103	0.001651739840158956
55974.82484545662	1.0003270314435122	0.0016522077337530374
55974.82552656151	1.0010164935023143	0.0016523210901994156
55974.82620776652	0.9995995933934548	0.0016516037718341614
55974.82688887141	0.9982098158461817	0.0016508851846353749
55974.827569976296	0.9998053313768712	0.0016518434857793274
55974.8282511813	0.9987501925102508	0.00165152911497185
55974.82893228619	0.9991877867006649	0.0016513340748444479
55974.829613291084	1.000353803261367	0.0016520171830386855
55974.83029439597	0.9960535778764887	0.0016500904166645456
55974.83097560086	1.0012093530187895	0.00165264006472649
55974.831656705865	0.9984464550537929	0.0016512532876497572
55974.83233791075	1.0029627760492024	0.0016530490186727064
55974.83301901564	1.0002787406384215	0.00165195635066568
55974.83370012065	1.0000337320557768	0.0016520250610441319
55974.83438132554	1.0001998065295463	0.001652022050916709
55974.83506233043	1.000810430952172	0.0016522939205601654
55974.83574343532	1.000503692441428	0.0016522050454343023
55974.83642454033	1.0010001182300587	0.001652336085243378
55974.83710574522	0.9983457747131974	0.0016508148034315455
55974.837786850105	0.998670567525527	0.0016510978628474487
55974.83846805511	0.9995325157666438	0.001651535056167013
55974.83914916	1.0032119076490784	0.0016532225413390458
55974.839830264886	0.9998101761038011	0.0016516624979677312
55974.84051126978	0.998010963791627	0.001650895026179219
55974.841192474785	0.9982681824991387	0.0016510202509259898
55974.84187357967	1.0022391352012439	0.0016529072679282027
55974.84255478456	0.9998497168285836	0.0016518524507419816
55974.843235889566	1.0037031562065672	0.0016535477929471095
55974.84391699446	1.001681045728993	0.0016526889364680945
55974.84459819935	1.0010624741848695	0.0016523556978608196
55974.845279304354	1.0023266187602453	0.0016530342770559438
55974.84596040924	0.9992455123223914	0.001651678722117442
55974.84664141413	1.001197385682153	0.0016526231378162439
55974.847322619135	0.9975589907589554	0.0016508259021649862
55974.84800372403	1.0002118407259162	0.0016521358036968416
55974.84868482892	1.0045735318034745	0.0016539024675253705
55974.84936603392	1.0030174076350984	0.0016529906968955784
55974.85004713881	0.9990995950142192	0.001651575720304606
55974.8507282437	0.9998113181798658	0.0016517119151443027
55974.85140934871	1.0013412792742584	0.0016526044724280346
55974.8520904536	0.9990095460276521	0.0016514837414842532
55974.852771558486	0.9985360379702969	0.0016513198146351884
55974.85345266349	1.0007840909356007	0.0016520376640361439
55974.85413386838	0.9987421754246432	0.0016513571089829596
55974.85481497339	0.9979015812341235	0.001650778376510532
55974.85549607828	1.0008745611372496	0.001652331766387264
55974.85617728317	0.9995084818001914	0.0016514883260439759
55974.85685838817	1.0025674243555778	0.0016532251618543994
55974.85753939306	0.9986365206006531	0.0016512511938044261
55974.858220597955	0.9988948311226881	0.0016513295090730819
55974.85890170296	1.0015103885205614	0.0016526506514721816
55974.85958280785	1.000667314794806	0.0016520335128096275
55974.86026401285	0.9980244019110698	0.0016508297308278057
55974.86094511774	0.9992623057526359	0.0016514000439648388
55974.86162622263	1.000371542701128	0.0016519146997939005
55974.86230742764	0.999959283398459	0.001651824675576774
55974.86298843253	1.0006150821944428	0.0016521695443067115
55974.86366953753	1.001087702892689	0.0016523259283555026
55974.86435074242	0.999336139243807	0.001651520773638372
55974.86503184731	1.0012800748738482	0.00165233003304985
55974.86571295232	0.9980563746034427	0.0016508442384362647
55974.86639415721	1.0001585632695131	0.0016518296182540253
55974.86707526221	1.0008316797695447	0.001652476057960395
55974.8677564671	1.0002754715087059	0.001651836273279034
55974.868437572106	1.001218456256925	0.0016521302182496067
55974.869118577	0.9995770238058628	0.0016518126303534171
55974.86979968189	1.0005043344244642	0.0016518582879541538
55974.87048088689	1.001139445530729	0.001652316935760828
55974.87116199178	1.0003844505399253	0.0016521033806290255
55974.871843196786	0.9989727401426688	0.001651530247799574
55974.872524301674	0.9972239739414694	0.0016503614522610658
55974.873205406686	0.9968446855329727	0.0016503057694826548
55974.873886511574	0.9998721389979135	0.0016515477924697753
55974.87456761658	0.999883362403399	0.001651917024561575
55974.875248721466	0.9988175451427496	0.0016511627406367707
55974.87592982647	0.999179469019307	0.0016514547727982146
55974.876611031366	0.9982498821695747	0.001651151118226567
55974.87729213637	1.000430150896071	0.0016520464007816326
55974.87797324126	1.003313950693318	0.0016534691764968274
55974.87865434626	1.0013517519386181	0.001652327357225484
55974.87933555115	1.000330608946509	0.0016519152943191473
55974.88001655616	1.0042593199237155	0.0016537427774967804
55974.88069766105	0.9982506149138907	0.0016511301382310987
55974.88137886594	1.0017281413397818	0.001652579680101523
55974.88274107595	1.0027340565036555	0.0016529071701682871
55974.88342228084	0.9994747202753221	0.0016515472057607866
55974.88410338573	1.0005621348434737	0.001652226988173692
55974.884784490736	0.9993177292986379	0.0016514727605591243
55974.88546559574	1.002545011674496	0.0016529438690048037
55974.88614670063	0.9988656754858797	0.0016515748417275874
55974.88682780563	0.9971551019617064	0.0016506476810408492
55974.88750901053	0.9991246382635142	0.0016515229794328633
55974.88819011553	1.0019178032906204	0.0016527188227914993
55974.88887122042	1.0007749389312608	0.0016521690398289093
55974.889552425426	1.0002013270191097	0.0016520387914538913
55974.890233530314	1.0019564148791784	0.0016527189949720287
55974.89091473532	0.9986293660945534	0.001651217066295117
55974.89159564021	1.0001590948045203	0.001651926751464553
55974.89227684522	1.0028440116831596	0.0016532663577272294
55974.892957950105	1.0023774784145507	0.0016531012727504638
55974.89363915511	1.0016008420800138	0.0016525528313547832
55974.894320260115	0.9990471848754351	0.001651533391976308
55974.89500136501	0.9997507802061211	0.001651767972021523
55974.895682570015	0.9980463403020556	0.0016509420623121982
55974.8963636749	1.0001343205232327	0.0016516902440683217
55974.89704467991	1.0015127322110382	0.00165268582143067
55974.897725884795	1.001893806891082	0.001652837731874517
55974.89840698981	0.9994420790533443	0.0016516070431110818
55974.89908809481	0.9989124891234958	0.0016511527742924166
55974.8997692997	1.000400350567122	0.0016521964422972371
55974.900450404704	1.0003349916397057	0.0016521413254496353
55974.90113150959	1.0011841208162047	0.0016521557270454638
55974.9018127146	0.9970329714949818	0.001650338557737214
55974.90249371961	0.9992541610346202	0.0016518285172739372
55974.903174824496	0.9989943823284462	0.001651390448459384
55974.9038560295	1.0002664825212453	0.0016520495258405554
55974.90453713439	1.0024255456634894	0.0016528386069440773
55974.9052182394	0.9997620416563959	0.001651626008633582
55974.905899344405	1.000712258783939	0.0016521798407117228
55974.906580549294	0.9977556040472307	0.001650969088842223
55974.9072616543	1.000303691802177	0.0016520679152314968
55974.907942659185	0.9978667559587281	0.0016509394022455831
55974.90862386419	1.0001859051404116	0.0016518574189702633
55974.9093049692	1.0019524251094005	0.0016526025322361694
55974.90998607409	0.9980936557035048	0.0016508844074418483
55974.910667279095	0.9993369490381576	0.0016515611049495857
55974.9113483841	1.0000843146697933	0.0016518574767151954
55974.91202948899	1.000133199128247	0.0016518054762145553
55974.912710594	0.998937612250005	0.0016512366796935715
55974.913391799004	0.9992170777901292	0.0016514109030476279
55974.91407280389	1.000838845840163	0.00165254640764205
55974.914753908895	1.0012371848189316	0.0016525367201014906
55974.916116218796	0.999200970437744	0.0016515471477230035
55974.9167973238	1.0018023761662636	0.0016526451902010857
55974.917478528805	0.9991273940060051	0.0016515872586096308
55974.91815963369	0.9986400381635127	0.0016512314474864435
55974.9188408387	0.9996071292677243	0.0016516408085924877
55974.91952184371	1.00065579982685	0.0016522544438528598
55974.9202029486	0.999589946766796	0.001651588039908734
55974.9208840536	0.9988393398336461	0.001651405752096282
55974.921565258606	1.0011403305269886	0.0016523849206627466
55974.922246363494	0.9999508910576376	0.0016520530552310386
55974.9229275685	0.9989066419771938	0.001651471649512988
55974.92360867351	1.0003171412494594	0.0016521116777507272
55974.9242897784	0.9995662869278664	0.0016518372854940682
55974.9249707834	0.9982962334022026	0.0016514281335624924
55974.92565198841	1.001904110098335	0.001652746694266548
55974.92633309341	1.0014413749632909	0.0016525508781259155
55974.9270142983	0.998384183835721	0.001651164998578341
55974.92769540331	1.0007746884974424	0.0016521377221085571
55974.92837650832	0.9989883493697204	0.0016516400546067417
55974.929057713205	1.0030230133823357	0.001653131898171114
55974.92973881821	1.0039344247446829	0.0016537276859472628
55974.930419923214	0.999653212183489	0.0016516671476032706
55974.93178213311	1.0013848693043113	0.001652636171899816
55974.93246323812	1.0016887561279773	0.0016526819500364996
55974.93314434312	0.9979750564233579	0.0016508961162683678
55974.93382554813	0.9978070156667177	0.0016512058176137582
55974.93450665302	1.0002265108520128	0.0016518373511257758
55974.93518775803	0.9992356949836051	0.0016515462178913075
55974.93586896303	0.9991025976936666	0.0016515045038923211
55974.936549968035	0.9952428757323931	0.001649654763152371
55974.93723107292	1.000526178744745	0.0016521007332643174
55974.937912277936	1.000832025748641	0.0016525000084248278
55974.93859338294	0.9974575794453289	0.0016509105285473144
55974.939274487944	1.0002517891736218	0.0016522569480048172
55974.93995559295	0.9994983093905079	0.0016516001439560296
55974.94063679784	0.998637081731876	0.0016515943566516916
55974.94131790284	0.9990688780574917	0.001651505208929993
55974.94199890785	0.9997923868619998	0.0016515591285591333
55974.94268011286	1.0019498334999652	0.0016529422437034922
55974.94336121786	1.0002480057810192	0.0016518419891581445
55974.94404232275	1.002655005008145	0.0016529851709321665
55974.944723527755	1.0020166649344724	0.0016529588924148644
55974.94540463277	0.9987999479651843	0.0016513825468188125
55974.94608583777	1.0003089876754312	0.0016519308635237035
55974.946766942776	0.9982448108614828	0.0016512190219791078
55974.94744794766	1.0009746753886837	0.0016523324833791642
55974.94812905267	0.9973921847573192	0.0016507765995983563
55974.94881025768	1.0018644022639844	0.0016527806239774534
55974.949491362684	1.0027429056280888	0.0016531522253578302
55974.95085367258	1.0026276019470897	0.0016530786559563818
55974.95153477758	0.9988819881547777	0.0016511290747503653
55974.95221598259	0.9987066042087323	0.0016513962215721357
55974.9528970876	0.999279578687637	0.0016517741752790586
55974.9535780926	0.9984591158381464	0.001651339998342578
55974.954259197606	0.9989222712787912	0.0016513580571626695
55974.95494040261	1.0023785627902084	0.0016530676794071686
55974.9556215075	0.9979630692896269	0.0016510497827342085
55974.956983817516	1.0031762165909008	0.0016533175319836265
55974.95766492252	0.9995337291098196	0.001651636734200586
55974.958346027524	1.002504573728368	0.0016533781264639442
55974.95902713253	1.0011232436565052	0.0016524307675438448
55974.95970823754	0.9992438560751769	0.001651408415191846
55974.96038934243	0.999661645551018	0.001651692557988312
55974.96107054743	0.9986223319224119	0.0016511872140679202
55974.96175165244	1.0023833253996337	0.0016529709275546912
55974.96311386245	0.9980881031653434	0.0016510432381512342
55974.96379506746	1.0007243692940673	0.0016524118668272507
55974.96447607246	1.0004802053503246	0.001652305214385139
55974.96515727747	0.9972554753791061	0.0016507194212447508
55974.96583838247	1.0038399359432055	0.0016536411127834425
55974.96651948737	0.9998128853281776	0.00165209223623266
55974.96720059237	0.9990328674082752	0.0016514169859015225
55974.967881797376	1.0009283779080091	0.001652313766634073
55974.96856290238	1.0005697957188808	0.001652451485760571
55974.969244007385	1.000681895053258	0.0016525436032375496
55974.96992511239	1.0003771902473444	0.0016522324337749474
55974.9706062174	1.0017292272687879	0.001652827194333467
55974.971287322405	1.0002859230079244	0.0016521869962170964
55974.97196852741	1.0027119673482643	0.0016532354057763356
55974.972649632415	1.0003537754670437	0.001652052507615117
55974.97333073742	0.9991388964406406	0.0016517704323972188
55974.97401194243	0.9986401255185269	0.0016513368225241827
55974.974693047436	0.9983242006733594	0.001651326065511155
55974.97605515744	1.0018034461332144	0.0016529249185009598
55974.97673636233	1.0019817106931987	0.0016531146847110158
55974.977417467344	0.9993603395807752	0.0016519329203888709
55974.97809867235	0.9990901697663103	0.0016517052480659066
55974.97877977735	1.0026888806901837	0.001653334757161614
55974.97946088236	0.9996081712818989	0.001651988505217736
55974.98014208736	1.0005625405947034	0.0016521440904640808
55974.98082319237	0.9987206565694332	0.001651540180014659
55974.98150419738	0.9999080241302545	0.0016520256095768069
55974.98218540238	0.9994790580556624	0.0016520437709276413
55974.98286650739	0.9986220501125391	0.0016515778647602961
55974.98354761239	1.001288921645154	0.0016527945176009616
55974.9842288174	1.0011893399380978	0.0016527496908334944
55974.98490992241	1.0003933649113586	0.0016523416745079591
55974.98559102741	1.0010992395532174	0.0016526369323953884
55974.98627223242	0.9989086809249293	0.0016517112940154927
55974.98695323742	1.0028217760779752	0.00165332777545685
55974.987634342426	0.9994618220849893	0.0016519432786455724
55974.98831554744	1.0001835522551086	0.0016520734338832494
55974.98899665244	0.9977014560736998	0.0016509981772008082
55974.98967775745	0.9993526750615577	0.0016518429088918697
55974.99035886245	0.9991884009383092	0.0016517546912313682
55974.99172117246	0.9991048032589753	0.0016516454036467094
55974.99240217747	0.9997873741383447	0.0016517822174212128
55974.99308338248	1.0000290529098472	0.0016520192992404393
55974.99376448748	1.0021325827093828	0.0016530447854438345
55974.994445592485	0.9982866264812822	0.0016511240696576418
55974.99512679761	0.9993903568435906	0.001651766670695555
55974.9958079025	1.0001462482977643	0.0016521905433793183
55974.99648900762	0.998052166980452	0.0016510676239785953
55974.99717021263	1.000952843129288	0.0016526222860120952
55974.99785131763	1.000195366388275	0.0016521020428635978
55974.998532322636	1.00133414672774	0.0016525822242570668
55974.99921342765	0.9980058360555	0.0016512075057072773
55974.99989463265	0.9999674302417657	0.0016522082543566636
55975.00057573766	1.002293221423381	0.001653247497156405
55975.00125684266	1.0008970115037104	0.0016522644734491719
55975.001938047666	0.9983686492309151	0.0016515755408974431
55975.00261915267	0.9998209211477489	0.0016519576034539902
55975.00330035768	1.0008279397268836	0.0016525166633135932
55975.003981362686	0.9999741004703047	0.0016521600810524071
55975.00466246769	1.0006212001134125	0.0016524139447244162
55975.00534357281	1.003014496872507	0.0016535039342096638
55975.00602477782	1.0005184535487375	0.0016524373213731586
55975.00670588283	0.9964992970378949	0.0016507340213395012
55975.00738708783	0.9999057043138772	0.0016521067772468864
55975.00806819284	0.9993624499001216	0.0016521160296572904
55975.00874929784	0.9979154041976418	0.0016511510637474839
55975.009430302845	0.9995068628725652	0.001651800153323434
55975.01011150786	1.0014045805311729	0.00165280189134457
55975.01079261286	0.9995810577917242	0.0016518273761596
55975.011473817984	0.9978132015626768	0.0016512889716591458
55975.01215492299	0.9999010379657925	0.001652000816018705
55975.01283602799	0.9997431954677358	0.0016520650844470317
55975.013517233	1.0003955267871218	0.0016521937503779602
55975.01419833801	1.0018441388289414	0.0016530447620129477
55975.01487944301	1.0007676185267866	0.0016522905133769738
55975.01556054802	0.9976921409348865	0.0016511963077117447
55975.01624165302	1.00021940299952	0.0016520729582449583
55975.01692275814	1.002618177238825	0.001653359414161554
55975.017603863154	0.9965795878172814	0.0016506263364012824
55975.01828506816	1.002015026868765	0.001652991429566337
55975.018966173164	0.995374697767219	0.0016500096451832415
55975.01964727817	0.9982964376706507	0.0016513118832304002
55975.02032848317	1.000018426781092	0.001651849546208082
55975.0210094883	1.0025406231657767	0.0016533127421116227
55975.021690593305	0.9999739798372428	0.0016521181303068252
55975.02237179831	1.0010707816849453	0.00165249891084881
55975.023052903314	1.0006843049211933	0.0016522803356105013
55975.02373400832	0.9986925366047296	0.0016514362819890827
55975.02441511333	0.9995027493657667	0.0016519541712983928
55975.02509631845	1.0029284251028974	0.0016537930649716524
55975.025777423456	0.9992108069976733	0.0016515107719217888
55975.02645842846	1.000637710441118	0.0016522329343258211
55975.027139633465	0.9985230228757916	0.0016514293409820764
55975.027820738476	0.999389820960621	0.0016519201190184996
55975.0285018436	1.00283992739835	0.0016534522214859911
55975.0291830486	0.9997552912802471	0.0016521307986620804
55975.02986415361	0.9985705340165538	0.001651440630446743
55975.03054535861	1.0010298323813531	0.0016527273253715967
55975.031226463616	0.9996736483007376	0.0016520753949490479
55975.03190746874	1.0028696303000086	0.0016536135297101303
55975.03258857375	1.0009542169597911	0.0016525079260446965
55975.03326977875	0.9995503926909497	0.0016520883629200815
55975.03395088376	1.00251490539204	0.0016535679216241532
55975.03463198888	0.9995324659269258	0.0016518066956554285
55975.03531319389	1.000151301015844	0.0016525486699655227
55975.035994298894	0.997845939375365	0.001651277253730385
55975.0366755039	0.9984231570379606	0.0016517789702006902
55975.037356608904	0.9991531117797098	0.0016517722570897203
55975.038037614024	0.9974657403780525	0.0016513509434822949
55975.038718719035	0.9986854402069546	0.0016514590498282152
55975.03939992404	1.0003273429459052	0.0016524904328706774
55975.04008102916	0.997782646180215	0.0016514151817500868
55975.040762234166	1.0044822324612412	0.00165445574360906
55975.04144333917	1.001311795918768	0.0016525716862620574
55975.042124444175	1.0002192602562516	0.001652481770738816
55975.0428056493	1.000150521003128	0.0016523914758977934
55975.04348665431	1.0004442378494944	0.001652535850663521
55975.04416775931	0.9998550209589363	0.0016522953045807448
55975.044848864316	1.0032110217667147	0.001653738838620875
55975.04553006944	0.9994975805307177	0.0016522913061843628
55975.04621117445	0.9965172917587468	0.0016507220425815595
55975.04689227945	1.0003686373780276	0.0016523659827695361
55975.047573484575	1.0028480290548516	0.0016537212822262106
55975.04825458958	0.9961723774592967	0.0016506504177931844
55975.04893559458	0.9989991972817241	0.0016519238753770259
55975.049616799704	0.9993631578381768	0.0016520657798939188
55975.050297904716	0.9991749272155334	0.00165202978995655
55975.05097900972	1.0011762910972772	0.0016530006066882796
55975.051660114725	1.0019742635761362	0.0016534658863337373
55975.052341319846	0.9991855176250877	0.001652009765092169
55975.05302242485	0.9992070139574493	0.0016519941598957032
55975.05370352986	1.0022128968812203	0.0016534217934451286
55975.05438463498	1.0036114520823036	0.0016539772883704504
55975.05506573999	1.0001527728652646	0.0016522598601936896
55975.05574684499	0.9970419988441395	0.001651067940428437
55975.05642805011	1.0015329240128092	0.0016529190080906
55975.05779026013	1.0016406455947204	0.001653270140769693
55975.05847146525	0.9988124143039565	0.001651711217325696
55975.059152570255	1.0007623079997667	0.0016526294699797982
55975.059833675376	1.0025581649728474	0.0016537065258045262
55975.06051468039	1.0001646635264136	0.0016523236895422439
55975.06119588539	0.9994471465502921	0.001652179129378491
55975.06255819552	0.9990153317718115	0.001652123284773944
55975.06323930052	1.0008592544813109	0.0016526812705303753
55975.06392040564	0.9995396800868769	0.0016519833586891748
55975.064601610655	1.0007526193839833	0.0016529127047851875
55975.06528271566	1.00424713914328	0.0016546212624714758
55975.06596372078	1.0031629904787793	0.0016536836081468994
55975.066644925784	0.9998056252086093	0.0016522493946139315
55975.067326030905	1.001181086189103	0.001653013368645573
55975.06800713592	1.002117323413399	0.0016534877892525716
55975.06868834092	1.0005923029920496	0.0016525490838089148
55975.06936944604	1.0017226758983917	0.0016531625544128925
55975.07005055105	0.9998055635437503	0.0016523290489455053
55975.07073175617	1.000428743433608	0.0016525415079846517
55975.07141276118	1.0013310936185926	0.0016528796159332915
55975.07209386618	1.000365528371844	0.0016525633103417806
55975.072775071305	0.9976214582650889	0.0016512401337139976
55975.07345617631	1.0017162104045607	0.0016532563688122029
55975.07413728143	1.0018950428095335	0.0016529971914195907
55975.074818486435	1.0005761592068996	0.0016526622220302235
55975.07549959156	1.0006411760641511	0.001652678039410945
55975.07618069657	1.0016287467501814	0.0016529613962877104
55975.07686180157	1.000426270724128	0.0016523684396000879
55975.0782240117	0.9994179462714116	0.0016522179654460843
55975.078905116825	1.0019319250554042	0.001653303232204701
55975.07958632183	0.997344778862039	0.0016513169898479125
55975.08026742695	1.001468828341358	0.0016530209392057829
55975.080948531955	0.9988855721679416	0.0016518693633169764
55975.08162973696	0.9989760386865784	0.0016517569367108947
55975.08231084209	0.9974656590432227	0.0016513929645143044
55975.08299184709	0.9990899838563073	0.0016521113029121354
55975.08367305221	0.9990274491407086	0.0016519108191983395
55975.08435415722	1.004061794833224	0.0016540575058060195
55975.08503526234	0.9993061932574919	0.0016520430585971653
55975.08571646734	0.9991763445855005	0.0016520912563732792
55975.08639757247	0.9981826865308681	0.0016515765104375831
55975.087078677476	0.9987612010134717	0.0016519614742007524
55975.0877598826	0.9988977722284064	0.0016518696528657634
55975.0884408876	0.9997116568256993	0.0016521671044164824
55975.08912199273	1.0022467597708367	0.0016533719329210937
55975.08980309773	0.999787817085598	0.0016522898539617801
55975.09116540786	0.9991514578426942	0.0016521617112788597
55975.09184661298	1.0012473986538224	0.0016528332602555136
55975.092527717985	1.0011475579216988	0.0016530358876143958
55975.09320882311	0.9988270405828218	0.0016518332021810492
55975.09388982812	1.00069722239862	0.001652875203110861
55975.09457103324	1.0004655908820272	0.001652551661639975
55975.09525213824	0.9989316564069148	0.0016519490827517575
55975.095933343364	1.0001098078211896	0.0016523551607054091
55975.09661444837	1.0030265453904534	0.0016539038210458834
55975.097295553496	0.9985875684316023	0.0016517829907024518
55975.0979767585	0.9999847610070643	0.001652413659316726
55975.09865786362	1.000165742533384	0.001652723194480925
55975.09933896874	0.9979350146029323	0.0016513792505807342
55975.10002007375	0.9978150872963827	0.0016514103811871206
55975.100701178875	1.0002715243871128	0.0016525837244150345
55975.10138228388	0.9983715271452442	0.001651636336423819
55975.102063489	0.9991457894790513	0.0016519846701980674
55975.102744594005	1.0003898348666602	0.0016526273791430922
55975.103425699126	0.9987890271797571	0.0016517920729501926
55975.10410680414	1.000890117083632	0.0016527131130174115
55975.10478800926	0.9995485055213671	0.0016521445986520202
55975.10546901438	1.0030968486565295	0.001653639901314932
55975.10615011938	0.9979538654555262	0.0016514925203998329
55975.106831324505	1.002940203052403	0.0016537485946495562
55975.10751242952	0.9993521753482906	0.001652211018487331
55975.10819353464	0.9987524662247159	0.0016519862804222354
55975.10887473976	1.0029850529083666	0.0016540397535473232
55975.10955584476	0.9998491465310847	0.0016526315145816743
55975.110236949884	1.0007371113609587	0.001652765103856268
55975.11091805489	1.00022131119553	0.0016524802256182357
55975.111599160016	0.9992809212094714	0.0016522063608689279
55975.11228026502	1.000188569845632	0.0016523137812757538
55975.11296137014	0.9980759597911103	0.0016518868612531163
55975.11364257526	0.9969456232586783	0.0016509266090964341
55975.11432368027	0.9973088340739354	0.0016512385447996188
55975.115004785395	1.0026349592850536	0.0016538282281325038
55975.11568599052	0.9984836002158769	0.001651808328508431
55975.11636699552	1.0016945852865504	0.0016532699207098794
55975.11704810064	0.999871979623468	0.0016525872709409382
55975.117729305646	0.9974136884341145	0.0016512790674126875
55975.118410410774	0.9980986520615185	0.0016516525306200687
55975.119091515895	1.0000969363908345	0.0016524540494612804
55975.1197727209	0.9976163493569447	0.001651486123964085
55975.12045382602	0.9999911106500576	0.0016525484418550233
55975.12113503114	1.0006055135649587	0.001652575544419185
55975.12181613615	1.0013219648481928	0.0016531686463508654
55975.122497141274	0.9982539667206369	0.00165181665995874
55975.123178246395	1.0012017564991325	0.0016530809392279753
55975.1238594514	1.0020588045043681	0.001653544951464271
55975.12454055652	0.9992150436136931	0.0016523191879752135
55975.12522176164	1.0026124340642262	0.001653529370144704
55975.12590286665	0.9999278697523531	0.0016523070417174422
55975.126583971774	1.0021974807552072	0.0016535926689525777
55975.127265176896	0.999419962781372	0.0016523330186509904
55975.1279461819	1.000655939282899	0.0016527814767350781
55975.12862728702	0.9989675887943825	0.0016519805972228855
55975.12930849215	0.9990508789379107	0.0016525297122550176
55975.12998959715	1.0030215124768695	0.001653993254456156
55975.130670702274	0.9995488139705206	0.0016522528495704796
55975.1320330124	1.0002716712929083	0.001652693431296814
55975.13271411752	1.0014027009201996	0.0016532637972876685
55975.13339512265	1.0007461226171182	0.0016531349867127667
55975.13407632777	0.9987558211733243	0.0016521605910685797
55975.134757432774	0.9995346020494926	0.0016523743056505698
55975.135438537895	0.9982414009575789	0.0016518343411500986
55975.136119743016	1.0005492368474902	0.0016527250283550603
55975.13816305827	1.0024395330769251	0.0016535777661505393
55975.13884416339	1.000403666217431	0.0016529140084133613
55975.139525268394	1.0027610624668863	0.0016537756926128155
55975.14020637352	1.0025315509463837	0.0016536887501754462
55975.140887578644	0.9987634624106702	0.0016521162751209106
55975.141568683764	1.00132758235661	0.0016533149555955703
55975.14224978877	1.0027707600446585	0.0016536705717069226
55975.14293099389	0.9980575740953312	0.0016517621289787732
55975.14361209902	0.9976700501278875	0.0016516352687327115
55975.14429330414	0.9961298458794209	0.0016508095909383215
55975.14497420914	1.0002528604876857	0.0016527970787971736
55975.145655414264	0.9988715518538009	0.0016519714175570871
55975.146336519385	1.0003487406140805	0.0016526133734892042
55975.14701772451	0.9981745695902434	0.0016518371927831937
55975.14769882952	1.0006773992944384	0.0016530043654400884
55975.14837993464	1.0017651287608942	0.0016534167547810378
55975.14906113976	0.9979899323392262	0.0016519771046750416
55975.14974224488	1.0007060435449868	0.0016530635567075238
55975.15042325001	0.9996036404478308	0.0016523269732164993
55975.15110445501	1.0022296694283725	0.0016535911931070812
55975.151785560134	0.9980366947324143	0.0016518260131155975
55975.152466665255	0.999473099003675	0.0016524040109449469
55975.15314787038	0.9982097507116053	0.0016518559288374202
55975.1538289755	0.9999217603335121	0.0016528536397470502
55975.1545101805	0.9985293512997568	0.0016519296991380898
55975.15519128563	1.0010760528626232	0.0016530404969103095
55975.15587229075	0.9986611043726216	0.0016522744342730119
55975.15655339587	0.9981210956642412	0.0016517912158561022
55975.15723460099	1.0017130483225694	0.0016534732753609523
55975.157915706004	1.0030716723225286	0.0016539022470919726
55975.158596811125	1.000660203081361	0.0016530972480062606
55975.15927801625	0.9998426429881855	0.0016526709559548792
55975.15995912137	0.9994234787271044	0.0016523864271503416
55975.16064022649	1.0008479849993324	0.0016531546108957318
55975.16132133161	1.0002948018026467	0.0016528107190678187
55975.16200243662	0.9997024183859895	0.001652637524081965
55975.16268354174	0.9997908734138138	0.0016526302588387072
55975.16404585198	0.9990330488137023	0.0016521528131022444
55975.164726957104	0.9977220771737131	0.0016517848361571532
55975.16540806223	0.9979501642688193	0.0016519657736667665
55975.16608926735	1.0034229623385824	0.0016541515422718975
55975.16677037236	0.9992061744104926	0.0016524463445358468
55975.16745137748	0.9981201364075698	0.0016519115141079184
55975.1681325826	1.0016903747185837	0.001653401748615829
55975.16881368773	0.998012331840146	0.0016517383755936842
55975.16949479285	0.999361014264752	0.0016524319682132038
55975.17085710309	0.998969634520026	0.0016522210286653025
55975.17153820821	1.0004517886276432	0.001652859503127045
55975.17221941333	0.9990851616792571	0.001652311757422496
55975.17290041834	0.9985535911205815	0.0016521987266863711
55975.173581523464	1.002836905187093	0.0016539396786177387
55975.174262628585	1.0016687948464467	0.0016533999198307245
55975.17494383371	1.0019384677781018	0.0016538817511868192
55975.17562493883	0.9978712614766653	0.0016518833177088807
55975.176306143956	0.9994808855910899	0.0016526156825135223
55975.17698724908	0.9991976061865012	0.0016524193235338302
55975.1776683542	0.9983185956710771	0.0016522011562801612
55975.17834935932	0.9983041846390541	0.001651859070875749
55975.17903056444	0.9989232447904448	0.001652254082007515
55975.17971166957	0.9987871686383598	0.0016521820918184219
55975.18107397969	0.999235188416815	0.0016526943017982215
55975.18175508481	0.9987280064909797	0.0016520994512924548
55975.182436289935	1.0027417877983362	0.0016540333958585032
55975.183117395056	0.9998844993701879	0.0016530389287352253
55975.183798500184	1.0012009863173335	0.0016533385096749744
55975.184479605305	1.0011603183859772	0.001653474755886004
55975.185160710425	1.0026602177602078	0.0016542110931138025
55975.185841815546	1.0020173802062693	0.0016536927904107687
55975.18652302067	0.9988418872157165	0.001652057526320828
55975.187204125796	1.0010580797502866	0.0016533468595285024
55975.18788523092	1.000315033873907	0.001652965198556132
55975.18856633604	1.00051396987963	0.001653026325299954
55975.18924754116	0.9998962527693062	0.001652927788621906
55975.18992854628	0.9987819986062226	0.0016523460538433426
55975.19060965141	1.0024805081109982	0.0016540800070687733
55975.19129085653	0.9984733337513974	0.001652171298173375
55975.19197196165	0.9983029374693841	0.0016518949898949168
55975.19265306677	0.9994240298205489	0.0016526121837425031
55975.19333427189	0.9994951154376155	0.0016527926533606429
55975.19401537701	1.000159774071597	0.0016528381227859069
55975.19469648214	0.9991296031251479	0.0016524024036401901
55975.19537758726	0.9993195187992403	0.0016525881741732357
55975.19605869238	0.9962369530488611	0.0016512413318932517
55975.1967397975	0.9988243588081521	0.0016522356012159914
55975.19742090263	0.999128633408185	0.001652327689229375
55975.19810210775	0.9988225735596121	0.0016524529594857628
55975.19878321287	0.9993033480893073	0.0016527699494086553
55975.19946431799	1.0009695881943306	0.001653320145653205
55975.200145523115	0.9971931886182753	0.0016514919647794256
55975.200826528235	1.0003656084713992	0.0016531644506791081
55975.20150763336	0.9982353466861683	0.0016523062148994937
55975.202188838484	1.0002752629862097	0.0016531018251846013
55975.202869943605	0.9975767743195694	0.0016519497211681365
55975.203551048726	1.0026280271112007	0.0016540709080686315
55975.20423225385	1.0005061287617196	0.001653352258152388
55975.204913358975	0.9998189239261136	0.0016529682409980604
55975.2055945641	0.9995602012348085	0.0016529465870914358
55975.20627566922	1.0007483091237948	0.0016532877123347216
55975.20695667434	0.9997992744432966	0.0016527968245221324
55975.20763777946	1.0009756778110255	0.0016535321214513014
55975.20831898458	1.0003746865773935	0.001653261669918238
55975.209000089824	1.0003766537991168	0.0016530554818179964
55975.209681294946	1.0028996311038219	0.0016541345420579973
55975.21036240007	1.0009467899527715	0.0016536140584033658
55975.21104350519	1.0024932263877333	0.0016540865010225936
55975.21172471031	0.9998764838998929	0.0016529089631596694
55975.212405715436	1.0010211907122548	0.0016534598225455208
55975.21308682056	1.0017042204170514	0.0016536801227664372
55975.21376802568	1.0006554461694153	0.0016531968311129098
55975.2144491308	0.9994423592815308	0.0016525597259745431
55975.21513023592	0.997344120404096	0.001651759937745848
55975.21581134105	1.0025540792391958	0.001654015897385737
55975.216492546286	0.9988406543232683	0.0016525169069371785
55975.21717365141	1.0027129524577298	0.001654309645339654
55975.21785465653	1.0010970958018925	0.0016533913573981245
55975.21853586165	0.9969587918912848	0.0016515172198370532
55975.21921696677	1.001092672200585	0.0016535596187934722
55975.2198980719	0.9998657364236345	0.0016528968311522178
55975.22057927702	1.003786288029492	0.0016548683211017878
55975.22126038214	1.0034066159634842	0.0016546970950460022
55975.22194148726	0.9997931682164133	0.0016530449432426528
55975.2226225925	1.0008317773678037	0.0016533345297134942
55975.223303697625	1.0017396744503182	0.00165379103706261
55975.223984802746	0.9992703684089855	0.0016528785389733542
55975.22466590787	1.000992515270956	0.0016534390138603866
55975.22534711299	0.9988427945947699	0.0016523653780893583
55975.22602821811	1.0014760023814469	0.0016536611307719367
55975.22670932324	1.001098760413229	0.0016536919898458688
55975.227390528475	1.0017767974709593	0.0016535258390782733
55975.228071633595	0.9975929551940835	0.0016518253654227181
55975.22875283872	1.000332386295602	0.0016531139884267364
55975.229433743836	1.0000148863540885	0.0016530943464186435
55975.230114948965	1.0005107979868015	0.0016533347715335812
55975.230796054086	1.0006328487727898	0.0016534149505835678
55975.23147725932	0.9985452274592015	0.0016527517971367785
55975.232158364444	1.003095988781129	0.0016544322211383639
55975.232839469565	1.0020972624788407	0.0016539462466081422
55975.23352067469	0.9994986934057412	0.0016527274248184659
55975.234201779815	0.999477169063012	0.0016528058339660607
55975.23488278505	0.9999161894775564	0.0016531067304239992
55975.23556399017	1.0011721814536256	0.0016535831807527829
55975.23624509529	0.9992647905796964	0.001652718383882373
55975.236926200414	0.9998249016211991	0.0016529341245641394
55975.23760740554	0.9968295545775591	0.0016516185827047053
55975.23828851066	0.999413679648052	0.001652782276522124
55975.2389697159	1.0009595739046224	0.0016534740809831703
55975.23965082102	0.9996499065672775	0.0016531654709205236
55975.24033182614	0.999985462062068	0.0016528937213467383
55975.24101293127	0.9984256692566171	0.001652281357297409
55975.24169413651	0.9991833386032567	0.001652782418087021
55975.24237524163	0.999225220591959	0.0016527442211480368
55975.24305634675	0.9993682206411837	0.001652661773973841
55975.24373755187	1.0002578492469896	0.0016532463167110124
55975.24441865711	0.9995304105241734	0.0016531305249880028
55975.245099762236	1.0008737342678997	0.0016533511195167062
55975.24578096736	0.9993695622551094	0.001652797752822192
55975.24646197248	0.999454401202344	0.0016530169718397352
55975.247143077715	0.9995663312994155	0.0016529133971180498
55975.24782428284	1.001467902096087	0.0016539083088543858
55975.249186493085	1.0023320127396658	0.0016541867696222223
55975.24986759832	0.9989457542022154	0.0016526825808498486
55975.250548803444	0.9976356578493548	0.001652125812694653
55975.251229908565	0.9953496557206268	0.0016510731219935239
55975.25191091369	0.9995172334356132	0.0016528359539699732
55975.25259211893	0.9984542783935405	0.0016525067364988933
55975.25327322405	0.9994131758763978	0.0016529647724784424
55975.25395432917	1.0004457440648922	0.0016531577676076896
55975.25463553429	1.0001151659123544	0.0016531360758611328
55975.25531663953	0.9999797934262528	0.0016533888735877787
55975.25599774466	0.9993697227533623	0.0016527369434051276
55975.25667894978	1.0028685032075766	0.001654379879210211
55975.257359955016	0.9978221233112814	0.0016523018026580226
55975.25804106014	1.000136401771307	0.001653472972747669
55975.258722165265	1.0016073732093085	0.0016538882437228757
55975.2594033705	1.000127376451938	0.0016535058755892615
55975.26008447562	0.9992643671359546	0.001652794060266951
55975.260765680745	1.000460369831788	0.0016534752457099053
55975.26144678598	1.0011426700514268	0.001653769876626383
55975.2621278911	1.0003365461457239	0.0016530470961373565
55975.26280889623	0.9998394070721484	0.0016530141689597678
55975.26349010135	0.9991928970246042	0.0016527490955159877
55975.26417120659	1.001483587803768	0.0016534010305403845
55975.26485241171	1.0011018954165132	0.0016532772821426641
55975.26553351695	1.000323505774724	0.0016532557011124844
55975.2668958272	0.9990023258535565	0.0016526016172578805
55975.267576932434	1.001275804693438	0.0016536047199499071
55975.268258037555	0.9981591910874118	0.001652105697169263
55975.268939142676	1.000318537173422	0.0016530334323594984
55975.26962024791	0.9994087854773671	0.0016529323588050301
55975.27030135304	1.0016759759304295	0.0016537041240010106
55975.27098255816	0.9977192502228709	0.001652125224427947
55975.2716636634	1.0000372987099369	0.0016529030592974748
55975.27234476852	0.9990172005439902	0.0016524693231128103
55975.27302597376	0.9993225208200585	0.001652526693502964
55975.273707078886	0.998306565395346	0.0016524738441255464
55975.274388084006	1.0006417280592126	0.0016534051471729595
55975.27506918924	0.9986916786753715	0.0016524487631276255
55975.275750394365	1.0017259031781656	0.001653771953402491
55975.276431499486	0.9986219539394408	0.0016524614479646923
55975.27711260473	0.9992124088002154	0.0016526012183415762
55975.27779380985	0.9974088671686959	0.001652026903690366
55975.27847491509	0.9976091561587079	0.0016518489245185494
55975.27915602021	1.0024304397199293	0.001654244849601874
55975.27983712533	0.996694205385537	0.0016517346729355202
55975.28051823057	0.9977548139992355	0.001652046077771787
55975.281199335695	1.0018905023970457	0.0016538834707470918
55975.28188054093	1.0006916246504893	0.0016533739786412506
55975.282561646054	1.0032096984385577	0.0016547648320643237
55975.28324275129	0.9982015848082403	0.0016520912755935786
55975.28392395641	0.9991890698240187	0.0016528208545808906
55975.28460506154	1.0002201709438299	0.0016534616155922045
55975.28528606678	0.9982751726068014	0.0016524646954302784
55975.2859671719	1.0011441975291187	0.0016536279676275893
55975.286648377136	0.9946810662020544	0.0016508606397180963
55975.28732948226	0.996235012788808	0.0016512930915740642
55975.2880105875	1.0008319064399092	0.0016533383790935932
55975.28937289786	0.9988179602606165	0.0016525127174970304
55975.29005410298	0.9995453524262359	0.0016529520067700865
55975.2907352081	0.999670159096184	0.0016528860985911239
55975.291416213346	0.9994520525628517	0.0016529644469570272
55975.29209731847	0.9993691751673888	0.0016527576994525776
55975.292778523704	0.9991282452681591	0.0016527216566176299
55975.293459628825	0.9989477690061844	0.0016527359828951156
55975.29414083406	1.0040804225748237	0.0016551420019337796
55975.294821939184	1.0015248746901892	0.0016538403649367587
55975.29550304443	1.001029272025281	0.0016537295588998913
55975.29618424955	0.998206331456792	0.0016519936578938822
55975.296865254786	0.9985155191605721	0.0016522972687328628
55975.29754635991	0.9999937948265024	0.0016531586815208715
55975.298227565145	0.9988263330682476	0.0016526071062958824
55975.29890867027	1.0041285775351294	0.0016550191573469558
55975.29958977551	1.0002633660348952	0.0016531702048592496
55975.30027098063	0.9985756284532685	0.0016524374164622784
55975.30095208587	1.0002765510816494	0.0016531371102590647
55975.30163319099	0.9983285064014685	0.0016524733162832962
55975.30231419623	0.9985667513512596	0.001652545553251467
55975.302995401355	1.0012131174784482	0.0016539583249625474
55975.30367650659	0.9974486531001799	0.0016519155317280168
55975.30435761171	0.9974693171998581	0.0016519917606443164
55975.30503881695	1.001047387628038	0.0016535826195702313
55975.30571992207	1.0018139001909792	0.001653906084755922
55975.306401027316	0.9998757117213182	0.0016529723162998949
55975.30708223244	0.9995609353225318	0.0016529469249051557
55975.30776323767	0.9999787777474394	0.0016531931710247524
55975.30844434291	0.9995913768670778	0.0016528966589773103
55975.30912554803	0.9987227458286937	0.0016526186047649961
55975.30980665328	1.0003685663434247	0.0016532222029051994
55975.3104877584	0.9997359921125968	0.0016529336653793067
55975.311168863635	0.9996918957518606	0.0016530865056474848
55975.311850068756	1.0028062555442678	0.0016541099709064312
55975.31253117399	1.0015489079629203	0.0016535977326560597
55975.31321227912	0.9998708581003833	0.0016531462630590377
55975.31389338436	0.9987627338539279	0.0016525789404003006
55975.314574489596	0.9978386694934972	0.0016522549262681144
55975.315255594716	0.9976281617316336	0.0016520321673743794
55975.315936799954	0.9976955437875595	0.0016523376921504448
55975.316617905075	1.0020071299854933	0.0016540644010295
55975.31729901032	1.0020639464774295	0.0016542949975414895
55975.31798021544	0.9965975805880486	0.0016517092946437134
55975.31866132068	0.9981520771633651	0.0016524963016761394
55975.319342325914	1.0012095698304002	0.0016535715256219424
55975.320023531036	0.9983922308590865	0.0016525054052894813
55975.32070463628	1.0006569061303383	0.0016533327475410761
55975.3213857414	1.0022958191554323	0.0016544096473507023
55975.32206694664	1.0013018402260507	0.0016537779043770166
55975.322748051876	1.0024062083938698	0.0016543578421116636
55975.323429257	0.9997690019962947	0.0016532507958504257
55975.324110362235	1.0043918316345704	0.0016552985898868394
55975.32479136748	0.9989207667504738	0.0016525650422259907
55975.3254724726	1.0002850590941164	0.0016534549703638606
55975.32615367784	0.9994044998761792	0.00165307826776568
55975.32683478296	0.9997639587012687	0.001653093208114499
55975.32819709344	0.9982428879690841	0.0016525108730671466
55975.32887819856	0.9994995369445923	0.0016528469818616889
55975.3295593038	1.0002675189579606	0.0016532465452903634
55975.330240509036	0.9990540296190672	0.001652648327906677
55975.330921514156	0.9988173991246726	0.0016526704176355973
55975.3316026194	1.004402430439365	0.0016553136755361288
55975.33228382464	1.0013691504696016	0.001653854961879101
55975.33296492976	1.003020438842573	0.001654557657377993
55975.333646035	0.9992086643607554	0.0016529799957274095
55975.334327140234	1.0017246140640377	0.001654096559746674
55975.335008345355	1.0003295499677294	0.0016533383523980177
55975.3356894506	0.9978001228172486	0.0016523406564087643
55975.33637055584	1.0019129330306744	0.0016541494683988385
55975.33705166096	1.002772421728955	0.0016546116808743843
55975.337732766195	0.9995351326749179	0.0016529084659544133
55975.33841387144	0.9998621453601926	0.0016532864218501996
55975.33909507656	1.0016765630465825	0.00165425904119344
55975.3397761818	1.0007577176874816	0.001653586398273988
55975.340457287035	1.0009976595580177	0.0016538702088213252
55975.34113849227	1.0009932955048177	0.00165373774955995
55975.34181949739	0.9998284236019449	0.0016532587749399108
55975.34250060264	1.0002353625201248	0.0016533574683050352
55975.343181707874	1.0003301210131914	0.0016536456797292954
55975.343862912996	1.0003825618741042	0.001653357879923451
55975.34454401823	0.9967376143115987	0.0016518117399996054
55975.34522522347	0.9999042537221612	0.0016532480692801614
55975.3459063286	1.0004392167184866	0.0016535141946621955
55975.346587433836	0.9999206724170682	0.001653138387944583
55975.34726843907	0.999764934335275	0.0016531986534507699
55975.34794964431	1.0013540707987818	0.0016537217989212687
55975.34863074943	1.0012030574012691	0.0016541338911168343
55975.34931195467	0.9975599973414264	0.001652166572893726
55975.349993059914	0.9988652718587696	0.001652746351041935
55975.35067416515	1.0009717891161232	0.0016536986121685477
55975.35135537027	0.9983810910326053	0.0016525640770999029
55975.35203647551	0.9996495938626443	0.001653302895542838
55975.35271758075	1.000375831619122	0.001653430080184926
55975.35339868599	0.9994541725641888	0.0016531206676547944
55975.35407979111	0.9995854822271467	0.0016529534430249828
55975.35476089635	1.000519343704821	0.0016535578951000134
55975.35544210159	1.0007851903254976	0.0016536833498087577
55975.356123206824	0.9985686598785999	0.0016527404124871226
55975.35680431195	0.9992599128962524	0.0016530381191720315
55975.35748551719	1.0032902452881214	0.0016549079286179854
55975.35816662243	0.9993770197181681	0.0016530436360833111
55975.35884762766	0.9975150679310084	0.0016521047925509662
55975.3595288329	0.9991303250272465	0.001652817833729542
55975.36020993803	1.0003382434349495	0.0016532301248426407
55975.36089104327	1.0000314496896547	0.0016532359163186215
55975.361572148504	1.0005520513377286	0.001653435409669703
55975.36225335374	1.0005552678247047	0.0016535773175566269
55975.36293445898	1.0012135850036004	0.0016539219472222124
55975.3636155641	1.0004248044434445	0.0016533872146968455
55975.364296669344	1.00056402332439	0.0016536222533142645
55975.36497777458	1.000412844722693	0.0016536441948554596
55975.36565887982	1.0001874380063631	0.001653329350630815
55975.36634008506	1.001182721358137	0.0016540556666676252
55975.36702119029	1.0021279551711912	0.00165433199253433
55975.36770229542	1.0009854424391047	0.0016539293231430043
55975.36838350066	1.0001941665566132	0.001653754253162655
55975.3690646059	0.9983675909777284	0.0016527358848675057
55975.36974561113	1.0013406945391954	0.0016541571805185921
55975.37042671637	1.0007725488282893	0.0016535446767837502
55975.371107921615	1.0003238839304882	0.0016535462665468173
55975.371789026736	1.0029584287695557	0.0016547474011345262
55975.37247013197	1.0000465119312276	0.0016533731522883621
55975.37315133721	1.001520577640427	0.0016540028139917673
55975.37383244245	0.9983271036837611	0.001652565200243737
55975.37451364769	1.0013492678823743	0.0016541329131552554
55975.37519475293	0.9996353417799196	0.0016531876367207807
55975.37587575817	0.9991500804631851	0.0016531249388591978
55975.37655686329	0.9972445793429181	0.0016522922763848509
55975.377238068526	0.9962075817341718	0.0016519779326029803
55975.37791917376	0.9975262052942583	0.0016521899123230271
55975.37860037901	0.9988028376099741	0.0016527189952369819
55975.379281484245	1.0013143955452666	0.001654029846075614
55975.37996258948	0.9971384897614036	0.0016523782528039463
55975.38064379472	0.9969066388502942	0.0016518958639160349
55975.38132479996	0.9980133312508548	0.0016525404406861415
55975.3820059052	0.9971268993396324	0.001651967298203274
55975.38268711032	1.0007691582557066	0.0016539504013735116
55975.38336821556	1.000338954188416	0.0016536471450583287
55975.3840493208	0.9998588522265608	0.0016534362633837574
55975.384730526035	0.997936892387641	0.0016524083247249715
55975.38541163127	0.9969439828994066	0.0016521482899477578
55975.38609273652	0.9987388295032464	0.0016528777373801139
55975.386773841754	0.9995135368062206	0.001653437997502338
55975.38745494699	0.9995236837776369	0.0016529668966775767
55975.38813605223	0.998406149442857	0.0016530019053612591
55975.388817157465	0.9984839356754761	0.001652723557252403
55975.38949836271	1.0000172824720437	0.00165355816796479
55975.39017946783	1.0002412657103585	0.0016534492321025533
55975.39086057307	0.9986754609056564	0.001652901151897206
55975.39154177831	1.0001185512193216	0.0016536538875027487
55975.39222278354	0.9982108620388406	0.001652703824979104
55975.39290388879	0.9994389029449466	0.0016534015973666465
55975.393585094025	1.0014564443296459	0.0016540914439108728
55975.39426619926	1.0005377497698058	0.0016537089433471567
55975.3949473045	1.0018823733987923	0.0016542584552264898
55975.39562840974	0.9993577333028703	0.0016533888728066293
55975.39699072022	1.0014254244313265	0.001654177542409761
55975.397671825456	0.9984283126463178	0.0016529068333852688
55975.39835293069	1.0017853469115938	0.001654442661514796
55975.39903403593	0.9995984878585563	0.0016534322241308558
55975.399715141175	0.9993470181067251	0.0016531941547615226
55975.40039634641	0.9979453417231089	0.0016524758933001702
55975.40107745165	0.9994896745654639	0.0016532413539690198
55975.402439762125	1.000533784192598	0.001653693758105834
55975.40312086736	1.0005279070973099	0.0016536900076899977
55975.403801872606	1.0000202627524946	0.0016537440462808676
55975.404483077844	1.0010584612460958	0.0016541254200620904
55975.40516418308	1.0000816079950325	0.0016534952245970665
55975.40584528832	0.9984886061659388	0.0016527280031244768
55975.406526493556	1.0001305006311096	0.001653562809478625
55975.4072075988	1.0006155720559622	0.0016538550518320114
55975.40788880404	0.9986600666593154	0.0016529783617276902
55975.408569909276	0.9995611956212249	0.0016535659231518925
55975.40925091451	0.998536782962396	0.0016527462152065213
55975.40993201975	0.9970176675354722	0.0016521256799301282
55975.41061322499	0.9991148055894977	0.001653414174995545
55975.41129433023	0.998350149053079	0.001652690241635685
55975.41265664071	0.9999871050186506	0.0016537852960830672
55975.413337745944	1.00004485047203	0.0016535474901118118
55975.41401885118	0.9979854626502414	0.0016527128435976871
55975.414700056426	1.0027334011803037	0.001655009588939709
55975.41538106166	0.9997994159221003	0.0016536546939725806
55975.4160621669	0.9983244725438013	0.001652914339708946
55975.416743372254	0.9974429803201429	0.001652393561148417
55975.41742447749	0.9968410362757123	0.0016518178893959472
55975.418105582736	1.0017792901171316	0.0016545399107762203
55975.418786787974	0.9997462860948487	0.001653599354300131
55975.41946789321	0.9993439573425318	0.0016533105959516089
55975.42014899845	0.9973077602197641	0.0016524758512640053
55975.420830103685	1.00347347073992	0.0016551118304294161
55975.42151120893	1.0003435058139638	0.0016536535513966685
55975.42219231417	0.9998436068129444	0.0016536120024573556
55975.422873419404	1.0021206178633721	0.001654641757907443
55975.42355462464	0.9999246356428563	0.0016537456771918565
55975.424235729995	1.0001553850279743	0.0016537664039934794
55975.42491683523	0.9993505600138529	0.0016533700343264175
55975.42559804048	1.0004519520493318	0.0016537965171204577
55975.426279045714	0.9999238377887602	0.001653708246147103
55975.42696015095	0.9968833054648025	0.00165229592956287
55975.42832246143	1.0015569315959496	0.0016544610884375861
55975.42900356667	0.9993505202313613	0.0016533082270856678
55975.42968477191	0.9993716821883423	0.0016534411878752816
55975.43036587726	0.9994267929418937	0.0016533479312960868
55975.4310469825	1.000656273851966	0.0016541561189375856
55975.431727987736	1.0011116932664368	0.001654429456347026
55975.43240919298	1.0004128491720674	0.0016538615151000752
55975.43309029822	1.0014446741621694	0.0016543485275726125
55975.433771503456	1.0003126290200115	0.0016538548893957733
55975.43445260869	1.0009034446784983	0.0016539294780833673
55975.43513371405	1.0022881269663104	0.0016548441454109207
55975.435814919285	0.9989666978193528	0.001653252761432657
55975.43649602453	1.0018944217916472	0.001654431008347671
55975.43717722977	1.0001376724755764	0.001653770165266166
55975.437858235004	1.0009411517881293	0.001654183726497427
55975.43853934024	0.9995236448384263	0.0016535423371233143
55975.43922044548	0.9998282176892243	0.001653513243997925
55975.43990165084	1.0000337108405648	0.0016537973912173288
55975.44058275608	1.0002782030305275	0.0016538759127477285
55975.441263861314	0.9998926218027998	0.001653878077273848
55975.44194506655	0.9974576403888286	0.0016526362671663438
55975.44262617179	1.003193640296489	0.0016552483835042342
55975.44330717715	1.000379661485134	0.0016540856831227238
55975.44398838239	1.0018524910578812	0.0016546890701313575
55975.444669487624	0.9992448034608552	0.001653549207342444
55975.44535059286	1.0019668190199096	0.0016549164838089946
55975.4460316981	1.0009873801636198	0.0016542103976723028
55975.44671290345	0.9984796497924406	0.0016530292715107972
55975.4473940087	1.0018759071715189	0.0016544683189168138
55975.448075113934	1.0000583447949718	0.0016537195035177382
55975.44875621917	1.0004676397074292	0.0016540950137890343
55975.44943732441	0.9984216850717181	0.0016532064256110414
55975.45011842977	0.9988150202571197	0.0016532030449241104
55975.45079963501	0.9984647602585575	0.0016530390796103578
55975.451480740245	0.9984702994688585	0.0016530030308565431
55975.45216184548	1.0020593464792018	0.001654776572896589
55975.452843050836	1.0021103291578803	0.00165476888407663
55975.45352415607	1.0023603019262923	0.0016549091808592637
55975.45420516132	1.001198860441921	0.0016541362725525832
55975.454886266554	1.0014752942536194	0.0016544455122435213
55975.45556747191	1.000123646893293	0.0016537416647133725
55975.456248577146	0.9987700376079468	0.0016532853889061358
55975.45692968238	0.9976214387896064	0.0016527423008851
55975.45761088762	0.9995135072604243	0.0016535646059321646
55975.45897319822	1.000416084545919	0.001653920009725367
55975.45965430346	0.999692500655949	0.0016536762479304975
55975.46033530869	0.9987358825043204	0.0016531554408961687
55975.461016414054	0.9981835214434018	0.001653000306981587
55975.46169761929	1.0008628191631554	0.0016542780094179984
55975.46237872453	1.001632034929777	0.0016544739462214526
55975.46305992988	1.0016589221526435	0.0016546329410610469
55975.46374103512	0.9974752501001383	0.0016527348826662195
55975.46442214036	0.9975797223659147	0.0016529048047048366
55975.465103345596	1.0001774717065886	0.0016539155659481327
55975.465784350956	1.0019527720400216	0.001654751525487507
55975.46646545619	1.0015687952626915	0.00165453238668425
55975.46714666143	0.9985010681318024	0.0016533270859303143
55975.467827766784	1.0013401933663275	0.0016546817861140253
55975.46850887203	1.0006214747564148	0.0016542153588291828
55975.46919007727	0.9997854191596044	0.0016540067396521997
55975.46987118262	1.000790793022979	0.0016542226605425702
55975.47055228786	0.9977672349295968	0.0016527533860238427
55975.471233293094	1.0010992703436514	0.0016542324589517864
55975.47191449833	1.0024067486160748	0.0016550674361027846
55975.47259560369	1.001088317945713	0.0016545381173718678
55975.47327670893	1.0019012191885315	0.001654683491027286
55975.47395791417	1.0002359025674505	0.0016539745235384477
55975.47463901952	1.0031737252975361	0.001655382938972143
55975.47532012476	1.0012828495575963	0.0016545054364643917
55975.476001330004	0.9993540999277837	0.0016536836042856692
55975.47668233536	0.9989937988187386	0.001653591004931752
55975.47804464595	1.0000594005749601	0.0016540824588794825
55975.478725751185	1.001992611711166	0.0016546810283596517
55975.47940685643	0.9977517532164139	0.0016530791770397522
55975.480088061784	1.0018400659577071	0.0016547566010737872
55975.48076916702	1.000266433836139	0.0016540879424436382
55975.48145027226	1.0039622473847314	0.0016558132983807918
55975.48213147761	1.0004086943560655	0.0016544642290438095
55975.48281248286	1.0015656709517562	0.0016546089638846096
55975.48417469345	1.0017928325539858	0.0016547644884275172
55975.484855898685	1.0011450808015645	0.0016545348543773627
55975.48553700404	0.9980283455543434	0.0016529899185683703
55975.486218109276	0.9994915956618203	0.001653803580207111
55975.48689931464	0.9985032059031858	0.0016532400649343127
55975.487580419875	0.9990644504267331	0.001653604685848642
55975.48826142511	0.9988319836248271	0.0016535382073128964
55975.488942630465	0.996757445675681	0.0016528102919804468
55975.4896237357	1.0001772029868887	0.0016541018623775637
55975.49030484106	1.0011418758680906	0.0016546528717432483
55975.4909860463	0.9977837869005506	0.0016530932104866353
55975.49166715154	0.9992583914250629	0.0016538281912384606
55975.49234835689	1.0001098793046175	0.0016540138223696962
55975.49302946213	1.0000279020047906	0.0016539185908634232
55975.49371046749	1.004332667252869	0.0016561930456601905
55975.49439157273	0.9983423971407037	0.0016534922174146248
55975.49507277808	1.0000413362883072	0.001654152410374978
55975.49575388332	1.001126963101561	0.0016545205457240487
55975.49643508856	1.0003821942119682	0.0016543911884250911
55975.49711619391	1.0002149558419788	0.0016542641768332617
55975.497797299155	1.000294464664196	0.0016541006237859146
55975.49847850451	1.0004047571443528	0.0016541827451463482
55975.499159609746	1.0023569562378514	0.0016547860874258902
55975.4998406151	1.0006873161053094	0.001654504006745533
55975.500521720336	0.998812204336439	0.0016536267780012273
55975.5012029257	0.9995263437199884	0.0016537698959211134
55975.501884030935	0.9968084335907302	0.001652584680097031
55975.50256513629	1.000638172248452	0.001654441812264978
55975.50324634153	1.0020602541473218	0.0016551541686534962
55975.50392744688	0.9978539850888526	0.0016531060085599881
55975.50460855212	0.998993235588999	0.0016539146575018967
55975.50528965748	1.0005919634243365	0.00165446481658595
55975.505970762715	0.9992035638446517	0.0016538552514972695
55975.50665186795	0.9990645781930155	0.0016537611602799743
55975.507332973306	1.001458402268174	0.0016547473159411715
55975.50801417866	0.9979847626428762	0.0016531887848094
55975.508695283905	0.9991897558749837	0.0016536909198031258
55975.50937638914	0.9994907027627239	0.0016537584957918927
55975.510057594496	1.0009274026697632	0.0016545898810611712
55975.51073859985	1.0006529870594008	0.0016546083569831701
55975.511419705086	0.9965483831145836	0.00165279218850386
55975.51210091045	1.0022328284669344	0.001655245653044525
55975.512782015685	0.9996824088827873	0.0016540404673686176
55975.51346312104	1.0020789053665744	0.0016548570035133678
55975.51414432628	0.997837928145441	0.0016535833810791879
55975.51482543163	0.9982034627719849	0.001653757104137543
55975.515506536874	0.9995340761411232	0.001653981264315355
55975.51618754223	0.9969199258031107	0.001652713065909875
55975.516868747465	0.9998036337655352	0.0016540591516559517
55975.51754985282	1.0023178569969788	0.0016553182017725503
55975.51823105806	0.9991539602985604	0.0016537964905553935
55975.51891216341	1.00184386755855	0.001655086256025289
55975.51959326877	0.9970124170715523	0.0016528901572156458
55975.52027447401	0.9996607988505091	0.0016542369176951604
55975.52095557936	1.0017153139527362	0.0016551204001798998
55975.5216367846	1.0017180440781948	0.001655174042025147
55975.52231778995	0.9996952763951885	0.0016539734127474892
55975.52368000055	1.0014831244568756	0.0016549654821422935
55975.52436120579	1.0012974747652439	0.0016548343506642995
55975.52504231114	1.000411239653225	0.0016545556528445307
55975.5257235165	1.0016138090206084	0.0016550869098747559
55975.526404621734	0.9987369776877881	0.0016537564398848574
55975.527085727095	0.9994410241464051	0.0016538492671451192
55975.52776673233	0.9995582612775271	0.0016542228390636037
55975.528447937686	1.0005880971577277	0.001654505575028419
55975.52912904304	0.9980093220498907	0.0016532498120105906
55975.529810148284	1.0009851483707615	0.001654710390117886
55975.53049135364	1.000139454522694	0.0016545414768297326
55975.531172458876	1.0002163810466187	0.0016543829530968103
55975.53185356423	1.0016889787471266	0.0016553159401631917
55975.53253466958	0.9967082194998588	0.001652873177004683
55975.53321577482	0.9986634719434004	0.001653892076777201
55975.53389688018	1.000073119831802	0.001654023074576862
55975.53457798542	1.0000844017186694	0.001654439535034779
55975.53525919077	0.9991421741493556	0.0016536326000435018
55975.535940296126	1.0011144798908485	0.0016548149872361417
55975.53662140136	1.0016368539507725	0.0016552110355056516
55975.537302606725	0.9988070526986244	0.0016538368212824577
55975.53798371208	0.998202253498437	0.0016536316143162335
55975.538664717315	1.0034105505095234	0.0016560151020909796
55975.53934582267	0.9992869082756002	0.001653828028905858
55975.54002702802	1.0022953698768475	0.001655355157693355
55975.54070813327	1.000990921348095	0.001654904059073244
55975.54138923862	0.9971310535331221	0.001653122151363423
55975.542070443975	1.0043401682151685	0.0016562722086282554
55975.54275154921	1.000717390513118	0.001654644490893991
55975.543432754566	0.9997168976876467	0.0016542823890451956
55975.54411385992	0.9975147532626035	0.0016529621764218483
55975.54479486516	0.9998288188576783	0.0016543536484418385
55975.54547597052	1.0015967668476957	0.001655472597180427
55975.54615717587	0.9979556851757714	0.0016534821714946342
55975.54683828111	1.0002715652260046	0.001654428042577624
55975.54751948646	1.0004468163776037	0.0016546066703412758
55975.548200591824	1.0023446226252426	0.0016557029180517462
55975.549562902415	0.998304100599737	0.0016538121724957572
55975.55024390777	1.0001717797743273	0.0016544156272684978
55975.55092501312	1.003107974728538	0.0016558389713363089
55975.55160621837	0.9992287262107087	0.0016540344996323474
55975.55228732372	0.9994001507553975	0.0016542494558437334
55975.552968429074	0.9984913335536628	0.0016537123605586497
55975.55364963431	1.0005451652669974	0.0016546448089157907
55975.554330739666	1.0005258294229973	0.0016545690868182688
55975.55501184502	1.0012927760094235	0.0016550937850761667
55975.55569295038	0.9988697072062863	0.0016537993204362809
55975.55637405562	0.9990269618457495	0.0016537491869105568
55975.557736266324	1.002043928803055	0.0016553244264655277
55975.55841747168	1.002051642098931	0.0016555627685410925
55975.55909857692	1.0021879744604112	0.0016556890409371243
55975.55977968228	0.9988872565499121	0.0016540771361856874
55975.56046088763	0.9981713009775802	0.0016536266203426098
55975.561141892984	1.0013396098863874	0.0016551949665230097
55975.56182299822	0.9993287341943363	0.0016541924083363117
55975.56250420358	1.0009152466446531	0.0016547997208931503
55975.563185308936	1.001246507310121	0.0016549814124995053
55975.56386641429	1.0002177509770045	0.001654954945619238
55975.56454761953	1.0000182319481918	0.001654426464446427
55975.56522872488	1.000870826381254	0.001654909485722569
55975.565909830235	0.999153899303143	0.0016542859447590864
55975.5665910356	0.9990219053794904	0.0016542682327583091
55975.56727204083	0.9982912681147966	0.0016540731802023088
55975.56795314619	0.9968933949234396	0.001653129981811222
55975.56863425154	0.9983065161261743	0.0016536328160500927
55975.569315456894	0.9973956831052263	0.0016534574402356536
55975.569996562255	0.9987990392099179	0.0016538768803505649
55975.57067766749	0.9996206967584882	0.0016543742413567064
55975.57135887285	1.0010021554846382	0.001655033786173541
55975.5720399782	1.0000020392838451	0.0016544847656573827
55975.57272098355	0.9999092280947376	0.0016544872801317872
55975.573402188915	0.9996762228827358	0.0016544334304846818
55975.57408329415	1.0003621813820818	0.001655016815877714
55975.57544560486	1.0035494062646653	0.0016561253732283085
55975.57612671021	0.9976824130177507	0.0016534761103574418
55975.57680791557	1.000922869095408	0.0016551090109284115
55975.57748902093	1.0021408739087916	0.0016554375005137947
55975.57817002628	1.001208105981341	0.0016548687903001553
55975.57885113152	0.9987413037021673	0.0016540835870068886
55975.57953233687	0.9990988177698092	0.0016543812318466173
55975.58021344223	0.9989085733633907	0.0016540140775005774
55975.58089464759	0.9988900539580752	0.0016538741907201134
55975.58157575294	0.9990855807138872	0.0016541027492675265
55975.582256858295	0.9991852254733503	0.0016541451387291457
55975.58293806353	0.9976566015163768	0.0016535714550585125
55975.58361916889	0.9990038334518871	0.0016543290409104933
55975.58430017425	0.9987473552647295	0.0016541395588990442
55975.5849812796	1.0015455738996244	0.0016553727964378523
55975.585662484955	0.9985234353774076	0.0016540759102353524
55975.58634359031	0.9998773664788535	0.0016544380056754068
55975.58702469566	0.9998876896630552	0.0016547120675688503
55975.587705901016	1.0019573943288613	0.0016556039947510297
55975.58838700626	0.9988526968049136	0.0016541150411486837
55975.589068111614	1.0037026192433747	0.0016564335635596244
55975.58974921697	1.0012318021426612	0.0016552519249302968
55975.59043032232	0.99547768704083	0.0016523784580558508
55975.59111142768	0.9975462689848204	0.0016536035328854465
55975.59179263304	0.9957436097624974	0.0016526614499577986
55975.59247373839	0.9993279120380835	0.0016544781708885627
55975.593154843744	0.9988280017342911	0.0016540792694578672
55975.5938359491	0.9986522506960895	0.0016541170025211735
55975.594517154335	0.9982752314608048	0.0016539026686048528
55975.595198159695	1.0006945403299368	0.0016550204413658582
55975.59587926505	0.9967327702363588	0.001653376928496222
55975.5965604704	1.001124091551334	0.0016552415265819217
55975.59724157576	0.9995161136655754	0.0016543418160108428
55975.59792268111	0.9998514216598915	0.0016546074035239254
55975.59860388647	1.0006064649722648	0.0016551904643109224
55975.599284991826	0.9990168028487084	0.0016545365752391437
55975.59996609718	1.0005019037959337	0.001655026806607208
55975.60064710253	1.0001544954246815	0.0016546671758908677
55975.60132830789	1.0030676295998333	0.001656170081393376
55975.60200941325	1.0045343434222762	0.001656836511396496
55975.6026906186	0.9991794752009319	0.001654333050780476
55975.603371723955	1.001154080110481	0.0016552609794128913
55975.60405282931	1.0000159864158278	0.001654874958645148
55975.60473403466	0.9987495682856841	0.0016542001668472326
55975.60541514002	0.9976687362860074	0.001653656723090622
55975.606777350615	0.9992290534754833	0.001654612866516487
55975.607458456085	0.9989875483177555	0.0016543840316225868
55975.60813956132	1.0027005062158365	0.0016560845685496966
55975.608820766676	0.9999972908926025	0.0016547283960168112
55975.60950187204	1.0016931487031437	0.0016557076607059504
55975.61018307739	0.9997688055443681	0.001654464204416746
55975.610864182745	1.0007137257605465	0.0016551579940876366
55975.6115452881	0.9994612061680284	0.0016545608822109833
55975.61222629345	0.9963908173506477	0.0016532106595556488
55975.61290749881	1.0013501659763566	0.0016554695167029284
55975.61358860417	1.0007225517504583	0.0016550712881085318
55975.61426970952	0.9986897290072743	0.001654241915519115
55975.614950914874	0.9982947168683005	0.0016540411385739006
55975.61563202023	0.9996092275241966	0.0016547098921837772
55975.61631312558	1.0007216854305472	0.0016553308502902625
55975.61699423094	0.9990589048955107	0.0016544110702755009
55975.61767533641	0.9985188612567985	0.0016541551133588406
55975.618356441766	1.0006256685619859	0.0016550719545093467
55975.61903764712	0.9999030371553718	0.0016546330682019222
55975.619718752474	0.998045912274793	0.00165400905387304
55975.620399857835	0.9973804662005903	0.0016538064285138673
55975.62108096319	1.0005110628451108	0.0016551913225448587
55975.62176216854	1.0025450666799827	0.0016561018759309169
55975.622443273896	0.9981660157097383	0.0016541179815031334
55975.62312427925	1.0021647947141126	0.0016559402808036376
55975.62380548461	1.0017940605002593	0.0016557167885080072
55975.624486589964	0.996783670951538	0.001653275536217965
55975.62516769532	1.0002918959798184	0.001655478310155354
55975.62584880067	1.0003881113876294	0.0016550700132686139
55975.626530006026	1.0013137089158248	0.0016553889909131283
55975.62721111138	1.0007032534441034	0.0016551977208707938
55975.62789231674	1.0002067856343944	0.0016550227486125208
55975.628573422095	1.0010068296010695	0.0016552908829310655
55975.62925442745	1.0018307517726621	0.0016558188190764094
55975.6299355328	0.997546729327261	0.001653730578063403
55975.63061673827	0.999583981542042	0.001655053396391686
55975.63129784363	1.0014788975928615	0.0016553922220615435
55975.63197904899	0.9998504015588411	0.001654787685687574
55975.63266015434	0.9988277125753288	0.0016545101243508396
55975.633341259694	0.9995115766235012	0.0016548203724034171
55975.63402246505	1.0016279843520137	0.0016557791598836454
55975.63470347041	0.9988200922008982	0.0016545110356428977
55975.63538457576	1.000745596165231	0.0016554705736371168
55975.63606578112	0.9996419834642631	0.0016547006547104638
55975.63674688647	1.000964607308085	0.0016556342190296525
55975.63742799194	0.9984558070491533	0.001654182765400952
55975.638109197294	1.0017709558234884	0.0016558527639523983
55975.638790302655	0.9972331129880959	0.0016535545299342731
55975.63947140801	0.9986844092920869	0.0016543835279266804
55975.64015251336	1.0010445909453227	0.0016555712369899606
55975.640833618716	1.0015116545262794	0.0016556173073041089
55975.64151472407	0.9992291776377538	0.0016545544109924056
55975.64219592955	0.9989920452103986	0.0016547633121191346
55975.6428770349	1.0010422042692924	0.0016555358930440138
55975.643558140255	0.9983758279026713	0.001654186711937711
55975.64423924561	1.0018567251941983	0.0016558463487132671
55975.64492045096	1.0005100842771706	0.0016552505077535378
55975.64560145632	0.9995071438972583	0.0016548044349466837
55975.646282561676	0.9988048834761111	0.0016541396289940862
55975.64696376715	1.0003297748484725	0.0016552530601054523
55975.6476448725	1.0005804626829962	0.001655363716951216
55975.648325977854	0.9991438366863638	0.0016546658589546646
55975.64900718321	0.9999567460439726	0.0016548720616963736
55975.64968828857	0.999127193540677	0.0016547617572247942
55975.65036939392	1.0025435659781834	0.0016562362612190253
55975.651050599394	1.0025711911494672	0.0016564473479485893
55975.65173160475	0.9995240944096384	0.0016549518280576448
55975.65241271011	1.0007213175633163	0.0016553671704840228
55975.65309381546	1.0033631831548817	0.0016567248795078436
55975.653775020815	1.0014341757671168	0.0016559004516631466
55975.654456126285	1.0029959174229375	0.0016563815440924499
55975.65513723164	0.9994356382836022	0.0016549332701691387
55975.65581843699	1.0011623193959327	0.0016557292188882332
55975.656499542354	0.9993845286874472	0.0016548342582642858
55975.65718054771	1.0030472665534038	0.0016567048495866115
55975.65786175318	0.9977338400922884	0.0016541688564397205
55975.65854285853	0.9986272929621276	0.0016546566216604913
55975.659223963885	1.0017647702767367	0.001655896778803086
55975.65990516925	0.99769770304692	0.0016542861012095573
55975.66058627472	1.0006489881227476	0.0016553724545556173
55975.66126748007	1.0005692862378914	0.0016554215586002
55975.661948585424	0.9999852295535775	0.0016552482892056913
55975.66262959078	0.997598071733094	0.0016539453762783557
55975.66331069614	1.000325694715037	0.0016551675345368743
55975.66399190161	1.000785554755034	0.0016555332224252731
55975.66467300696	0.9963496460602778	0.0016536620715954212
55975.66535421232	0.99980763220244	0.001654862416169527
55975.66603531779	1.0008847259998905	0.0016554210126089334
55975.66671642314	1.0011733749007095	0.001655608128589951
55975.6673976285	0.998502330005216	0.0016545551852839805
55975.668078733856	1.0009759951286321	0.0016557213618535285
55975.668759739325	0.9982816259830429	0.0016545489410586926
55975.66944084468	0.9982438851087851	0.00165434566483933
55975.67012205003	1.0015891596423538	0.0016558597273518584
55975.67080315539	0.9992234391641711	0.001654872442367013
55975.67148426086	0.9994706902980806	0.0016549850509680712
55975.67216546622	1.001923051029582	0.0016559604433942663
55975.67352767704	1.000162903898436	0.001655265315740212
55975.674208782395	0.999076474121883	0.0016546950083785395
55975.674889887756	0.9991193356822536	0.0016545763672114813
55975.675570993226	1.0012428104418303	0.0016557119867222538
55975.67625219858	1.0024896347408603	0.0016564678712959577
55975.676933303934	1.0008599387569568	0.0016555810901652452
55975.67761440929	1.0035469928234237	0.0016570059243119569
55975.678295514765	1.000903458750498	0.0016554945792335801
55975.67897672012	0.999340980370331	0.0016548188592409203
55975.68033883094	0.9994827791905956	0.00165497994620105
55975.681020036296	1.002030099317529	0.0016559309831087109
55975.68170114166	1.0005128378178163	0.0016557458501366023
55975.68238224713	0.9997723768743297	0.0016552490655358195
55975.68306345248	1.0007053395089573	0.0016556201944621454
55975.683744557835	0.9966298686040711	0.0016535913407428801
55975.684425663305	0.9971244801229147	0.0016540942815745988
55975.685106768666	0.998307607717699	0.0016545076852771466
55975.68578787402	0.9995126659517907	0.001655344388592372
55975.68646897949	1.0018281771007145	0.0016562195597570426
55975.68715018484	0.9984856692560913	0.001654623904542488
55975.6878312902	1.002331374014344	0.0016563003336875696
55975.68851239567	1.0001681719393543	0.001655363313573318
55975.68919360103	0.9997477055896715	0.0016550973825162753
55975.68987470638	1.0011221505928871	0.001655718845330175
55975.69055591185	0.9995853513331686	0.001654882380764398
55975.691236917206	1.0010159587569931	0.001655752248360909
55975.691918022676	1.0011521521136424	0.001655854073272034
55975.69259912804	0.998230933443209	0.0016544999949686433
55975.69328033339	1.002518149141317	0.0016564959250183918
55975.69396143886	1.0038435620931903	0.0016571583516447246
55975.694642644215	1.0025351985733573	0.0016565507123779643
55975.695323749685	1.0005491236579895	0.0016557136050957236
55975.69600485504	0.9990334779936363	0.001654879393299612
55975.6966858604	1.0037447433539552	0.0016569515777873174
55975.69736706587	0.9988983387065198	0.0016546380642779963
55975.69804817122	1.0000804797122111	0.0016554558989397181
55975.69872927669	0.9992267166128074	0.001655058318860376
55975.69941048205	1.0026485461112644	0.0016563347571896243
55975.70009158741	1.0021120861888169	0.0016564102425742652
55975.70077269288	0.9974828181385278	0.001654152028429573
55975.70145389823	0.999039818687867	0.001655032335785325
55975.7021349037	1.0022305359839365	0.0016564105873386123
55975.702816009056	1.0000709515314719	0.0016554932150598643
55975.703497214534	0.998668469576354	0.0016548862216815997
55975.70417831989	0.9998786802646784	0.0016551915061477026
55975.70485942536	1.0016194276136086	0.0016562621225932185
55975.70554053071	0.9999032975744888	0.001655469345823106
55975.706221736065	0.9995264898903864	0.001655425351827391
55975.70690284154	1.0003023626782896	0.0016555547740160067
55975.707583846895	0.9985529581997029	0.0016549446260613564
55975.708265052366	1.000756735716384	0.0016559444328960848
55975.70894615772	0.9983698856771953	0.0016548688460112813
55975.70962726319	0.9992613438924184	0.0016552619014554763
55975.710308468544	0.9991870894898237	0.001654983527812094
55975.71098957402	0.999706465923259	0.0016553783261865373
55975.711670679375	1.00091851284038	0.0016559876509207995
55975.712351884846	1.001627571055567	0.0016561211682589731
55975.7130329902	0.9992785433494974	0.001655119885238239
55975.713713995676	0.9989245445124709	0.0016548097575729327
55975.71439510103	1.0010485421798074	0.001655811482367388
55975.715076306384	1.0018304799308837	0.0016561479735579265
55975.715757411854	1.0001272363240286	0.001655368314821111
55975.716438617324	0.9975507544619904	0.0016545549867891605
55975.71711972268	1.0014363970947413	0.0016562052255456275
55975.71780082804	0.9998033190352935	0.0016553363934575156
55975.71848203351	1.0006598483182236	0.0016558315340718048
55975.71916303898	1.000382385653111	0.0016557982767464563
55975.71984414433	0.9996159293983478	0.0016554080029260985
55975.72052534969	1.002123095396339	0.001656485061540876
55975.721887560634	0.9965008333962087	0.0016536693858682058
55975.72324987146	1.002163075564314	0.0016562700249332424
55975.72393097681	1.0007747429186498	0.001655954288017783
55975.72461208228	0.9991297145789917	0.0016554885799845702
55975.72529318764	0.9986751106665176	0.001654887792940972
55975.72597429311	0.9993337474577351	0.0016551631206012112
55975.72665549847	0.9978472471445725	0.0016545570753819434
55975.72733660394	1.000208896112601	0.0016554954933260379
55975.72801770929	1.0002954697123903	0.001655698750530571
55975.72869881477	0.9996157172104233	0.0016553188679380658
55975.72938002024	1.0009111676927753	0.0016559523749351973
55975.73006102559	0.9984531428700463	0.0016548727055642955
55975.73074223106	1.0008933291179223	0.0016561182877859071
55975.731423336416	1.000303401696472	0.0016555850429935926
55975.73210444189	0.9978964649600195	0.0016545752400416044
55975.73278554725	0.9993897707565237	0.0016552207796551872
55975.73346675272	0.9970758287663253	0.0016541928062271621
55975.73414785819	1.0007493228053561	0.0016559406657767344
55975.73482896354	1.0011162401493672	0.0016559488029227324
55975.73551016901	1.0010488330975742	0.0016559852356345121
55975.73619117437	0.9982733127846578	0.001654852502531874
55975.73687227984	0.9995013857548782	0.0016552673928169415
55975.737553385195	0.9970061874344953	0.001654304040689445
55975.738234590666	0.9993140624149638	0.0016552909580849647
55975.738915696136	1.001354568146992	0.0016561719825166472
55975.7395968015	1.0015789179834427	0.0016565187207993937
55975.74027800697	1.000270702734369	0.0016556889842666437
55975.74095911244	1.002347913317692	0.0016566011125376877
55975.74164011779	1.0013353648943608	0.0016564998274243422
55975.74232132326	1.0028810794245668	0.0016568897457730975
55975.74300242862	0.9984538790542817	0.001654919879530595
55975.74368353409	1.0015237051280406	0.0016563684432283525
55975.74436473956	1.000745190090836	0.0016558997027921259
55975.74504584492	0.9988603459806017	0.0016549463901029606
55975.74572705039	0.9988433103300857	0.0016549809709271314
55975.74640815586	1.001034125646254	0.001656234547967718
55975.74708916122	0.9984123073816246	0.0016551587238182268
55975.74777026669	1.001540231535596	0.001656576342598528
55975.74845147204	0.9981972532190477	0.0016548804199490983
55975.74913257751	0.9987020415215543	0.0016551785567225244
55975.74981378298	0.9990859348490793	0.0016551002148466741
55975.75049488834	1.0025715398323325	0.0016569267189521857
55975.75117599381	1.0013398982153423	0.0016565301229618215
55975.751857199284	1.0004548881326774	0.0016557294461137673
55975.75253830464	0.9996344393258849	0.0016556137260922696
55975.75321931011	0.9977850700223241	0.001654684161321094
55975.753900515585	1.0003181930333112	0.0016559831585680439
55975.75458162094	0.9998471509206007	0.0016555875558076243
55975.75526272641	1.00037429558859	0.0016558584989066949
55975.75594383188	1.0014251601769082	0.0016563408697401543
55975.75662503735	0.9999328914358167	0.0016556253644555983
55975.7573061427	1.0024478368145187	0.0016569176919876887
55975.75798724818	1.0028666477585713	0.0016571924296056922
55975.75866835365	1.0006913042785275	0.0016558819288565079
55975.759349459004	0.9975268718476689	0.0016546895208214088
55975.760030564474	0.9983751535452334	0.0016551353894671307
55975.760711769944	1.0030330206546256	0.0016570754133820537
55975.761392875305	1.0019297315527345	0.001656670089897284
55975.762073980775	0.9999018361721123	0.0016557167602450967
55975.762755186246	0.9989629726843823	0.0016551354093717683
55975.763436291716	1.001181792069333	0.0016562245854747856
55975.76411729707	1.000281692538789	0.001655995755834414
55975.764798402546	0.9986380922518211	0.0016550769034094314
55975.76547960802	0.9999198027527383	0.0016558171675125776
55975.76684181884	0.9979302661269598	0.0016546472699504574
55975.76752302431	0.9981622171840153	0.0016550607268116413
55975.76820412979	1.0007165325849374	0.0016561812869679534
55975.76888523526	1.002501712938162	0.001656725489498645
55975.76956634061	0.9993098341608655	0.0016556254890393864
55975.77024744608	1.0003424169057333	0.0016560877196054966
55975.77092855155	1.001094133852049	0.001656315716983451
55975.77160975702	1.0013578138412167	0.001656657574994784
55975.772971967854	1.000672077576166	0.0016561118767498136
55975.773653173324	0.9998560401951454	0.001655577863448176
55975.774334278794	0.9996028095687437	0.0016555274052963297
55975.77501548415	0.9998777405360549	0.0016559346328303662
55975.775696489625	0.9975186185029074	0.001654712779049142
55975.776377595095	1.0005682491715786	0.0016559808403016382
55975.777058700565	0.9988141681643113	0.0016555433383028907
55975.777739906036	0.9995178806047562	0.0016555722378926799
55975.77842101139	1.0015535189191722	0.0016565589958055947
55975.77910221686	1.0013379161967546	0.0016563129589320408
55975.77978332234	1.000002776368405	0.0016557720126616406
55975.78046442781	0.9973527760973759	0.0016545644250774692
55975.78114543328	1.0015594348373078	0.0016564584655187498
55975.78182663863	0.9993314447326002	0.0016555498342755717
55975.78250774411	1.0009142765680081	0.0016563626280743328
55975.78318884958	1.0007807324101798	0.0016562669633496752
55975.78387005505	1.00034852571335	0.0016557867230302863
55975.78455116052	0.9963467908469276	0.0016542883697984144
55975.78523226587	0.9987504488584166	0.001655251948840091
55975.78591347134	1.0030064467924675	0.0016573538740187208
55975.78659447682	0.9992596465357474	0.0016556998699537447
55975.78727558229	1.0021799468467742	0.0016569046984528373
55975.78795678776	0.9980984980140846	0.0016550017568755784
55975.78863789323	1.0010674078898925	0.0016564077253312136
55975.789318998584	1.0024599031244827	0.0016569142555735237
55975.790000204055	0.9987082363591304	0.0016554057606417275
55975.791362415	1.0003764999565044	0.00165619780099873
55975.79204342047	0.9991527892019221	0.0016556010554791326
55975.79272462594	0.999650828106736	0.0016556533159614425
55975.79340573142	0.9992473829517948	0.001655642781535398
55975.79408683689	1.0021014784479718	0.0016568721907261536
55975.794768042244	0.9983416610553711	0.00165498002738357
55975.795449147714	0.9996238630027273	0.0016557072281794137
55975.796130253184	0.9959713213265136	0.0016540971919460357
55975.796811458655	0.9982614330479753	0.0016553337441206218
55975.79749256413	0.9996220872342032	0.00165601336110888
55975.7981735696	0.9986495663044244	0.0016553756270283842
55975.79885467507	1.0003071172870552	0.0016561691532377466
55975.799535880426	1.003320205725977	0.0016574087414950277
55975.800216985896	1.0024860619518774	0.0016569936099320858
55975.80089819137	0.9993938026768284	0.001655626513503701
55975.80157929684	1.000520705876132	0.0016561530199199295
55975.80226040231	1.0005733085573243	0.001656409712710672
55975.802941607784	1.0015439070763412	0.0016566604427475798
55975.80362261325	0.9989734753947631	0.0016554511824310183
55975.80430371873	0.9980686071142825	0.0016549075468903999
55975.8049849242	0.9997573498424126	0.001656070128898909
55975.80566602967	0.9987790087025952	0.0016555773401629994
55975.80634713514	1.0001289527675117	0.0016561370530757615
55975.80702834061	1.0003177326111952	0.0016562260675008324
55975.80770944608	0.997700364955603	0.001655146139269566
55975.808390651444	1.002822194255592	0.0016573545607208855
55975.80907155691	1.0013637988416386	0.0016566209352496999
55975.80975276238	0.9977115369288074	0.001654775429510078
55975.81043386785	0.9975651652180332	0.0016550267932843525
55975.811115073324	0.9973086265018141	0.0016549125924995567
55975.8117961788	1.0007958029468496	0.001656324747696117
55975.81247728427	0.99786704413489	0.0016552749405609765
55975.81315848974	0.9966786872497917	0.0016545545704388133
55975.81383959521	1.0024143444105111	0.0016570620873963147
55975.81452070068	1.0020883387912822	0.0016569789315045076
55975.81520180616	0.9994165819259635	0.0016557967860519652
55975.81588291163	1.0019313068117848	0.0016570431017311027
55975.8165640171	1.000547151042749	0.0016562299424544822
55975.81724512257	0.9987583527919649	0.0016553626297253694
55975.81792632804	0.9985743865971421	0.001655357884310973
55975.81860743351	0.9992108642248824	0.0016558514134874338
55975.81928853899	0.9996189314859457	0.0016558277613907707
55975.81996974446	0.9986212844108585	0.0016551725432203655
55975.82065074993	0.996807907759378	0.0016548077948347537
55975.8213318554	1.0002405074137397	0.001656157180627911
55975.82201306087	0.9980727983230631	0.0016553170586124022
55975.822694166345	0.9987433728822407	0.0016558011696975628
55975.823375271815	0.9995205356182952	0.001656198355851814
55975.824056377285	1.0000970923217156	0.0016561917762429681
55975.824737582756	1.0011098598067298	0.0016567862108748455
55975.825418688226	1.0014263631849856	0.00165661430841151
55975.8260996937	0.9980087870361507	0.0016553825740250067
55975.82678089917	0.9981214901411191	0.0016551990690717667
55975.82746200464	1.003156483029005	0.0016571925008516915
55975.82814311011	0.9987815613400889	0.0016555687179985446
55975.828824315584	0.9983723431732213	0.0016554844031825542
55975.82950542106	0.9996458441805679	0.001655847647483611
55975.83018662653	1.0013699233409525	0.0016567203165457115
55975.830867732	0.9984601791081424	0.0016555564173969242
55975.83154873747	0.996792530584476	0.0016547253883121248
55975.83222984294	1.0019931734204628	0.0016570825771356503
55975.83291104841	0.9997590651388604	0.0016560771769139604
55975.83359215389	0.9972576145564391	0.0016548518078768307
55975.83427335936	0.9983840993704914	0.001655446866628753
55975.834954464946	1.0000407654734549	0.0016562974425585282
55975.835635570416	1.003767381217671	0.0016579789415082373
55975.83631677589	0.9981504535002425	0.001655466718860787
55975.836997881364	0.9976999521254516	0.0016550038832539996
55975.83767888683	1.0000931476651154	0.0016561441580629978
55975.838360092304	1.0014956802137986	0.0016569124066768
55975.839041197774	0.9951366981549576	0.0016540422683706947
55975.839722303244	0.9989434108267219	0.0016558190973943014
55975.84108461419	0.9999182438114844	0.001656128999744132
55975.84176571966	1.000020274971075	0.0016564664310351907
55975.84244682513	1.0011775532566347	0.0016566231011096156
55975.8431279306	0.99530261342201	0.001654260648938125
55975.84380903619	0.9982395175112602	0.0016557004261264433
55975.844490141666	1.0017282481953231	0.0016570155497520535
55975.84517134714	0.9990824047541199	0.0016557154194290998
55975.84585245261	1.0044334239514645	0.001658274105194436
55975.84653355808	0.9992649348135137	0.001655710797242936
55975.84721476355	1.003780229223121	0.0016581120492290267
55975.847895869025	1.0031322313116602	0.0016576467755494094
55975.848576874494	1.0001464197032097	0.0016561159300112272
55975.849258079965	1.0011393932658685	0.0016568405253859606
55975.85062029102	0.9999064925345057	0.0016562884608510423
55975.8513013965	1.000053466075576	0.0016561591033652028
55975.85198260197	1.0004922584495841	0.0016564027010502107
55975.85266370744	1.0022819977701833	0.0016574027564255187
55975.85334481291	0.9980499772254966	0.0016554937265390482
55975.85402591838	1.000886292254992	0.0016566661890463125
55975.85470702397	1.0017157631305973	0.0016569685024562311
55975.85538812944	0.9993443329506284	0.0016560332735077413
55975.85606933491	0.9966756019310591	0.0016549397294306
55975.85675044038	0.9989601075187551	0.0016559555104286724
55975.85743154585	1.001654877185626	0.0016572717826138835
55975.85811275144	0.9990929741924632	0.001656147211315296
55975.85879385692	0.9983817620506381	0.001655574641872784
55975.85947506239	0.9998569650591493	0.0016563547321983827
55975.86015606786	1.0006517878492935	0.0016565527086888747
55975.86083717333	1.0026352183268434	0.0016577059827925132
55975.861518278914	0.9993530855098508	0.0016559612858544834
55975.86219948439	0.9972723486951811	0.0016552138029622481
55975.86288058986	0.9981941665626983	0.0016554169063243177
55975.86356179533	0.9975333430842311	0.001655414264568284
55975.8642429008	0.9993336839595536	0.001656201467387069
55975.86492400639	0.9984213994027976	0.0016557124011346777
55975.865605011866	0.9984200934222924	0.00165557657996747
[truncated: 10,381 more rows]
