# Supplementary material for: An exomoon survey of 70 cool giant exoplanets and the new candidate Kepler-1708 b-i
Source: Nat Astron. 2022 Jan 13;6(3):367–80. doi: 10.1038/s41550-021-01539-1 (PMC8938273; doi:10.1038/s41550-021-01539-1)
Supplement: Source Data Extended Data Fig. 4 — Multimethod detrended photometry of KIC-7906827. [file 41550_2021_1539_MOESM10_ESM.dat]

Column 1 = BJD_UTC - 2,400,000
Column 2 = CoFiAM SAP
Column 3 = local SAP
Column 4 = polyAM SAP
Column 5 = GP SAP
Column 6 = CoFiAM PDC
Column 7 = local PDC
Column 8 = polyAM PDC
Column 9 = GP PDC

56336.13494888386	1.0000458698438521	1.0000521652877177	1.0000024720037346	1.0000506885858786	1.0000698602807188	1.000001729117574	1.0001083491040508
56336.15538209747	1.0004539413905404	1.0004527360850972	1.0004065716795663	1.0004631702564237	1.0004765945510183	1.0004148754264097	1.0005292898120306
56336.175815511444	0.9996429846192657	0.9996443397606734	0.9996016489091161	0.9996487378823546	0.9996502141746892	0.9995948631979406	0.999717162585385
56336.19624872576	0.9996512280139338	0.999649914572867	0.9996105519686733	0.9996621129107907	0.9996622730704046	0.9996131209027601	0.9997435547074938
56336.23711545521	1.000496985436094	1.000492301645958	1.0004592527258604	1.000441606356359	1.0004342180991408	1.0003970879823418	1.0005440027983667
56336.25754867046	0.9994795057238228	0.9994737275286266	0.9994437285559523	0.9994111663263939	0.9994154126851224	0.9993841724548373	0.9995389783489336
56336.27798198605	1.0005290265265037	1.0005203477362128	1.0004932366933863	1.0004586477730977	1.0004504681872333	1.0004249393118536	1.0005877314536087
56336.298415402	0.9995215700008713	0.9995064980847975	0.9994822327897291	0.999441184046596	0.9994459112232678	0.99942603364271	0.9995961453019603
56336.31884861818	0.9998944254990166	0.999885315646928	0.9998637642083109	0.9998794668820454	0.9998583328747129	0.9998439626717154	1.0000211910169037
56336.33928203471	1.0004068451598398	1.0004007492026363	1.0003818167133802	1.000363732690357	1.0003609715268202	1.0003520013064848	1.0005358129339914
56336.35971535159	1.000149505289156	1.0001354526806547	1.0001190620401568	1.000126298320882	1.0001189020864918	1.0001152296243627	1.0003048146004647
56336.38014856882	0.999901985623525	0.999880268905553	0.9998663279873963	0.9998811253774558	0.9998639486185605	0.9998654617823124	1.000060021569957
56336.40058198639	1.000118774437317	1.0001032890409873	1.000091702331569	1.0001028915356511	1.0000928456924223	1.0000994364501223	1.0002981514373472
56336.4210153042	1.0009149267224244	1.0008949100482885	1.0008855863271902	1.0009121577826385	1.0009093478073496	1.0009209174647702	1.0011228732321242
56336.44144852248	1.000042325731714	1.000021515938788	1.0000143854191972	1.0000670910164011	1.0000432501411016	1.0000596717619612	1.0002633702283348
56336.46188194098	0.999875332830628	0.9998588629914276	0.9998538350995578	0.9998815886872475	0.9998620404056722	0.9998832140802134	1.0000875242497245
56336.48231525984	1.0005114274040723	1.0004902525999775	1.0004872428152929	1.0005032049231335	1.0004911893968869	1.0005170291680936	1.0007207392093385
56336.502748678926	0.9995292640286221	0.9995077723313779	0.9995067051861035	0.9994801937657342	0.9994621738677542	0.9994925301288656	0.9996938218890977
56336.52318189848	0.9994238237107147	0.9994011740555615	0.9994019686550077	0.9993379211363791	0.9993307872466294	0.9993655784992317	0.9995630723987385
56336.543615218274	0.9999464569615065	0.9999238791110169	0.9999264606467901	0.9998761053020485	0.9998747005446289	0.9999138494978516	1.0001060400847275
56336.56404863841	0.9998931058116112	0.9998787986014864	0.9998830921415166	0.9998248460438561	0.9998208652963856	0.9998642483788314	1.0000493226648444
56336.584481858896	1.00003738622633	1.0000157361223434	1.0000216699999362	0.999984782043646	0.9999762176733102	1.0000237431352075	1.000200009397343
56336.604915179734	0.998944646390546	0.9989240846579306	0.9989315792489941	0.9989273948516089	0.9989143553437544	0.998965860580329	0.9991313683428613
56336.6253486008	0.9998321254724638	0.9998117442347759	0.9998207449577836	0.9997893359324761	0.999790799254738	0.9998462847849295	0.9999996276516017
56336.64578182222	1.000032812116177	1.0000107445323847	1.000021179377597	1.000032408196624	1.0000306180416672	1.0000899536499737	1.0002293222726024
56336.66621514399	0.9998290441407777	0.9998062882691284	0.9998180873063125	0.9998312182148238	0.9998388728091784	0.999901934718098	1.0000256334993571
56336.6866485661	0.9992817104227031	0.9992647334576067	0.9992778276875925	0.9992896890065275	0.9992816685446466	0.9993483333842497	0.9994547842654822
56336.70708188857	0.9996617452801451	0.9996397350773328	0.999654073917391	0.9996656051452779	0.9996777066326039	0.9997479414967468	0.999835820300405
56336.72751521127	0.9999853674414481	0.999962434980325	0.9999779578028317	0.999991134444517	0.9999856330710921	1.0000593384461591	1.0001273340053614
56336.74794853443	0.9995618466920287	0.9995394016455987	0.9995560376698243	0.9995650189922579	0.9995598620601106	0.9996368879486887	0.999683825434826
56336.76838185783	0.9997717555280727	0.9997536563542151	0.9997713584697451	0.9998141996885483	0.9998199745683568	0.9999002795845272	0.9999252508955523
56336.78881528158	0.9996053027505941	0.9995887853214935	0.9996074909978032	0.9996384216154645	0.9996447078458798	0.9997281635367469	0.99973041145432
56336.80924850555	0.999611448326176	0.9995889250815192	0.9996085829389193	0.9996373672515978	0.9996431992251539	0.9997297269915678	0.9997087246587553
56336.82968183	0.9996211715622673	0.9996011732972361	0.9996217308638137	0.9996167714305657	0.9996442881279306	0.9997337963204327	0.9996892333582786
56336.85011515468	1.0006412098896946	1.0006228938359876	1.0006443215730714	1.0005915382952726	1.000596713784245	1.0006892001024439	1.0006209259330623
56336.8705484797	1.000605747857951	1.0005874158876953	1.0006096422989457	1.0005328487294143	1.0005346607367966	1.0006299426151724	1.0005381454261923
56336.89098190508	0.9998585020261649	0.9998473599977157	0.9998703206741565	0.999782388806473	0.9997935242150706	0.9998914444488358	0.9997765642388748
56336.91141513081	0.9993413085509645	0.9993251427952701	0.9993487951649408	0.9992360912594536	0.999252419297523	0.9993529053192656	0.999215515091022
56336.93184845688	0.9998809631863881	0.9998693745505393	0.9998936987088266	0.999827949334048	0.999841162684692	0.9999442412802424	0.999784942641455
56336.95228188319	1.0004740001411063	1.0004586639239896	1.000483617988775	1.0004283425271063	1.0004406167267241	1.000546204639556	1.0003659044760764
56336.97271510985	1.0001337780556294	1.000121754032198	1.0001472727822882	1.000089213005668	1.000104815231435	1.0002127267376757	1.0000126771164148
56336.99314843685	1.000240448060482	1.0002295703570745	1.0002556241646563	1.0002361850341503	1.000255197222657	1.0003653989663261	1.0001467205448917
56337.01358186421	0.9993322670912586	0.9993281576058993	0.9993546803593032	0.9993354455689238	0.9993432192345002	0.9994555061573299	0.9992197633218867
56337.034015091915	1.0008504333957235	1.0008456881976486	1.0008727063229217	1.0008275878146002	1.0008578581010088	1.0009724224428045	1.0007204183988092
56337.05444851985	1.0002749577702474	1.0002730094605623	1.0003004302849694	1.0002456352695686	1.0002774126870657	1.0003939305204776	1.0001276207642147
56337.07488184814	1.0002359082849803	1.0002310881847631	1.0002588906712397	1.000182507649194	1.0001990651533186	1.0003175112478524	1.000038228513477
56337.095315076775	1.0011606030733797	1.0011624199132112	1.0011905974259196	1.001106528523094	1.0011331840890696	1.0012535989218212	1.0009625015957524
56337.115748505756	0.9998660141312308	0.9998658560550259	0.9998943130954505	0.999818804399163	0.9998450592952406	0.9999670907753445	0.999666262259842
56337.13618183509	0.9992934289474118	0.9992923183648557	0.9993210435584422	0.9992473002834388	0.9992543449260862	0.9993779949747291	0.9990686228157751
56337.15661516466	1.0010242958851803	1.0010271245199076	1.0010561544124563	1.0010138869747558	1.001037541600013	1.0011630288773208	1.0008456817280296
56337.17704849469	1.0003841954427395	1.000388499110295	1.0004177362851487	1.0003585072568886	1.0003882887437472	1.0005152277708873	1.0001919240851764
56337.19748182496	1.0000663746273277	1.0000760488641534	1.0001054750163514	1.0000386594927488	1.0000830430986702	1.0002113979120568	0.9998831989048104
56337.217915155576	1.0000800160173022	1.0000855790216863	1.0001151771558405	1.000091056672997	1.000120698723644	1.0002504355246855	0.9999183130880879
56337.23834848642	0.9995997448711227	0.9996099244832608	0.9996396549564341	0.9996017442235179	0.9996440049096111	0.9997749785884135	0.9994401078692414
56337.258781817734	1.0000664272920181	1.0000768786453125	1.00010674544957	1.000035588850525	1.0000821642580742	1.0002144194188702	0.9998774135384956
56337.27921524928	1.0001284095400957	1.0001397315185445	1.0001696997608087	1.0001200764772888	1.0001563035642687	1.0002897165082938	0.9999515493316199
56337.299648581175	0.9996353589189886	0.9996477066614706	0.9996777379254951	0.9996244900851631	0.9996735186135656	0.9998079388599458	0.999469589519092
56337.32008181342	1.0001348782541581	1.0001510317565998	1.0001811352998653	1.000141568228738	1.0001782897812277	1.000313777193097	0.9999756458988337
56337.34051524602	0.9995865063663948	0.9996039270957335	0.9996340517562857	0.9996140929712076	0.9996595330483532	0.9997958740298419	0.9994590088097782
56337.36094857896	0.999517263100735	0.9995382553428857	0.9995683971346715	0.9995365089431969	0.9995865407427191	0.9997237233196739	0.9993886433844301
56337.381381812134	1.000267296696037	1.00029025027987	1.0003204164381765	1.0002663932350844	1.0003190164409361	1.0004570806609867	1.00012417103821
56337.401815245656	0.9995717960945867	0.9995911918051066	0.9996213221755959	0.9995762908666807	0.9996377880171377	0.9997764654165492	0.9994468520998075
56337.42224857953	0.999870547836548	0.9998876389167207	0.9999177481213923	0.9998497836345179	0.9999076610406007	1.0000470138605733	0.9997210318552027
56337.44268191376	1.0008105243423242	1.000829527778109	1.0008596207979086	1.0008049416778908	1.0008655987743924	1.0010056545623447	1.0006837431116578
56337.463115248334	1.0004726391302665	1.000497501700112	1.0005275267574696	1.0004452667177892	1.0005191899796775	1.0006596953407216	1.000342951583848
56337.50398191829	1.0009751489632408	1.001000237520337	1.0010301250525004	1.0009561979669555	1.0010232561607533	1.0011646251526602	1.0008598788742757
56337.52441525391	1.000427066477809	1.0004582411354093	1.0004880197596209	1.0004372751637134	1.0004946199357232	1.0006362080925055	1.0003387224030966
56337.54484848965	1.0000531074225003	1.0000860829217664	1.0001157479918532	1.0000547878908435	1.0001256019948006	1.0002673652972875	0.9999777517683499
56337.565281925854	0.9995074825140914	0.9995385499038463	0.9995680873898234	0.9995351221427345	0.9996068318608062	0.9997486828243832	0.9994676169883883
56337.58571526241	0.9996340488522214	0.9996696141014164	0.9996990360203648	0.9996388351742909	0.9997073335494597	0.9998492957147592	0.9995771946579403
56337.60614849919	1.00017885532199	1.000213670864132	1.000242982021957	1.0001859802099609	1.0002534459156092	1.0003955187608196	1.0001328041220088
56337.626581936325	1.0001233052192262	1.000162049520404	1.0001912259256223	1.000146871365901	1.0002238193293753	1.000365856457256	1.0001131487808552
56337.647015273804	0.9998660852982963	0.9999131818467575	0.9999422120919832	0.9998946484585809	0.9999600958882343	1.0001020006214887	0.9998597268835632
56337.66744871164	0.9999449154942489	0.9999850060149391	1.0000138944949724	0.9999522379181904	1.0000251638693556	1.0001669209303132	0.9999352607307201
56337.70831528824	1.000085971049194	1.00013070988795	1.0001593029294467	1.0000877748663377	1.000173695671787	1.0003149753899432	1.00010482844604
56337.728748727	1.0002095626216552	1.0002542773237955	1.0002827195047155	1.0002193488304112	1.0003086876231373	1.0004496463312036	1.0002501135433606
56337.749181966115	0.9997270727717922	0.9997759841399261	0.9998042562718055	0.9997315380967913	0.999811676596027	0.9999521647833883	0.999763087092918
56337.76961530557	0.9995945303242229	0.9996348980548396	0.9996630082883106	0.9995578633971675	0.9996288752129336	0.9997688787600766	0.9995897596137411
56337.79004874539	1.00046373903522	1.0005112681715929	1.0005392441476166	1.0004340913137764	1.0005276189784824	1.0006672321945767	1.0004973097780137
56337.81048198555	0.9996451008940807	0.9996969811904265	0.9997247753819254	0.9996240997062016	0.9997127203056256	0.9998516439798839	0.9996905051222039
56337.83091542594	0.998942957879729	0.9989989943496911	0.9990266105706188	0.9989238564021587	0.9990160226384637	0.9991542173141339	0.9990009999745395
56337.851348766686	1.0005538957541948	1.0006050372015678	1.00063253990967	1.0005449624649267	1.0006367282805648	1.0007744608435962	1.0006278764476695
56337.87178210778	1.0001603552767258	1.0002162882781775	1.000243623906606	1.0001224828661277	1.0002178994925512	1.000354829904533	1.000214166857919
56337.89221544922	0.999723823615765	0.9997765404369735	0.999803709700177	0.9997035169598001	0.9997921160687657	0.9999281890629789	0.9997923603312802
56337.91264879101	0.9993753105254216	0.99942884874554	0.9994558567492104	0.9993673845921839	0.9994513153730338	0.9995864890034047	0.9994543608477668
56337.93308213304	1.0001922307885227	1.0002537407042698	1.000280622032187	1.0001757552951263	1.0002677582296604	1.0004021365631135	1.0002724287913431
56337.953515475405	0.999472447931537	0.999535517353925	0.9995622339505534	0.9994347437723698	0.9995452108047349	0.9996785320064318	0.9995503401391735
56337.97394881813	0.9994311709085544	0.9994858483875483	0.9995124221088397	0.9994267671057888	0.9995138003533367	0.999646106033347	0.9995182817290318
56337.9943821612	0.9999603340097764	1.0000158438102065	1.0000422943003444	0.9999337388310793	1.000033124013493	1.0001644357156145	1.00003592548194
56338.035248848275	0.9997777222946655	0.9998411059906712	0.999867291757481	0.9997361253532725	0.9998433935870819	0.9999724016205797	0.9998401575864845
56338.0556822924	0.9994384585193562	0.9994979137518779	0.9995239685174532	0.9993895615771203	0.9994839906615473	0.9996117383311665	0.9994766688828894
56338.076115636744	1.0008102136572294	1.0008787225989129	1.000904696981689	1.0008258491965536	1.0009076261440644	1.0010342933832026	1.0008956917939056
56338.09654888145	0.9992106160426001	0.9992765515022571	0.9993023742351016	0.999242142465494	0.999332046268501	0.9994572016654901	0.9993151943966493
56338.1169823265	1.0007941939932243	1.000860398593971	1.000886158445227	1.0008305967451727	1.000926842284613	1.0010508392332613	1.0009048477236469
56338.137415571895	1.0001954230221055	1.0002661411752736	1.0002917887035858	1.0002548835470484	1.0003593975273755	1.0004819171208015	1.0003323024199142
56338.15784891753	0.999826866402094	0.9998987581793307	0.99992430628044	0.9998931855597508	0.999985000852824	1.0001060220413622	0.9999529681405694
56338.178282363515	0.9998533094459835	0.9999219167978667	0.9999473827165156	0.9998789757597161	0.9999770655301317	1.000096588065809	0.999940401140182
56338.19871560984	0.9989761917235465	0.9990439470546326	0.9990693153725937	0.9989986319328036	0.9990861386341882	0.9992040123888087	0.9990453312140904
56338.219149056524	1.0003377462258054	1.0004028130663605	1.000428148228771	1.0002722166256814	1.0003661671511799	1.0004826059320169	1.0003216933799683
56338.239582403556	1.0001170995343378	1.0001879454894362	1.000213215440349	1.0000492420695022	1.000151627885449	1.0002664106507577	1.0001042102046593
56338.26001565093	0.9998420461664627	0.9999111757543803	0.9999363870094158	0.9997731581456538	0.9998671882975034	0.9999802648237973	0.9998175548865117
56338.28044909854	0.9994291956416157	0.9994985341923421	0.9995236915659563	0.9993712557065997	0.9994569480006018	0.9995682628012705	0.9994058651409241
56338.30088244651	0.999853478407241	0.9999226702804144	0.9999478031833517	0.9998302011033984	0.9999097538892735	1.0000193623580573	0.999857941333296
56338.32131569481	1.000757385551295	1.0008285832207082	1.0008537121960384	1.0007683705169335	1.0008481449224094	1.000956057350288	1.000796317229314
56338.341749143474	1.000006394979809	1.0000724979051052	1.0000975897987834	1.0000065632401907	1.0000906469959696	1.0001966380125171	1.0000395806673912
56338.362182492485	1.0007696193919744	1.0008427005752938	1.0008678023573896	1.0007978592847873	1.0008927146610576	1.0009969114452975	1.0008429386111328
56338.38261584184	0.9999444453788827	1.0000206981096504	1.0000457785875663	0.9999471696804944	1.0000232440835564	1.0001254319832567	0.9999753488008913
56338.40304919143	1.0003121939611679	1.0003823024457934	1.0004074001036654	1.000264718213626	1.0003515566875514	1.000451822015644	1.0003058685142867
56338.42348254137	0.9995469891949527	0.9996143864991665	0.9996394818273947	0.9995174491966184	0.9996002718396687	0.9996984684471524	0.9995570886289981
56338.44391599166	0.99938560452257	0.9994573846730554	0.999482501845597	0.9993344124623378	0.9994258880057288	0.9995220379683137	0.9993852858567437
56338.4643492423	0.9996939963494443	0.9997648878682528	0.9997900474239978	0.9996637123105374	0.9997471035978736	0.9998412184138225	0.9997090168744194
56338.48478259329	1.0004113324021806	1.0004883777807336	1.0005135990833154	1.0003731877732294	1.0004779642815613	1.0005700449421668	1.0004421867790034
56338.505216044505	0.9997565798919523	0.9998283547568508	0.9998536117611544	0.9997516075531436	0.9998251299090887	0.9999150125223255	0.9997913790730615
56338.52564939608	0.9999729790357434	1.000037318012873	1.0000626414375597	0.999959345836052	1.0000521325458351	1.0001398635010486	1.0000199180864888
56338.546082648114	1.0003439630632818	1.0004144435205267	1.0004398463984288	1.0003286974487147	1.0004113637699397	1.0004969197123288	1.0003801142559159
56338.58694945288	0.9997651338818573	0.9998313986786828	0.9998569523865559	0.9997220360815442	0.9998054057446399	0.9998863995930056	0.9997741075998764
56338.60738280584	0.9992293805230203	0.9993005840514448	0.9993262197304366	0.9992261787349953	0.9993015064552996	0.9993801573099771	0.9992690910801052
56338.627816159045	1.0004056378315191	1.000472252504801	1.0004980222649407	1.0004023122455352	1.0004655291494287	1.0005419368782373	1.0004311974514157
56338.64824951271	0.9996012584016712	0.9996712475718261	0.9996971088810583	0.9995896258334636	0.9996658177407339	0.9997397994703702	0.9996289254570373
56338.66868296661	1.0003767074639893	1.0004452401301145	1.0004712418378776	1.0003737056744892	1.000446191269027	1.0005178352503217	1.0004060294568944
56338.689116220856	1.0002104200743187	1.000282413227645	1.0003085390104527	1.000218848841602	1.0002749585564854	1.0003441652554552	1.0002310048859218
56338.70954957534	0.9989703207420085	0.9990340238350163	0.9990602529354475	0.9989619381995565	0.9990226344169377	0.9990893031872706	0.9989745009324691
56338.72998303028	1.0002172396713525	1.0002806238367337	1.0003070293665735	1.000168085877048	1.0002251237790365	1.0002893922519513	1.0001723883958569
56338.75041628546	1.0003717872900588	1.0004372201538452	1.0004637809554269	1.0003476081125096	1.000405137352344	1.000466908410478	1.0003477018031304
56338.77084964111	1.0005876243389462	1.0006481171963886	1.000674841981506	1.0005633147537691	1.000621347145968	1.0006805953537004	1.0005592291943106
56338.79128299698	0.9998959125797644	0.9999569082246331	0.9999837798175614	0.9998655021406319	0.9999113871576891	0.9999680323712961	0.9998448426756994
56338.81171635321	0.9997914676905585	0.9998513735732012	0.9998784143461872	0.9997531139571725	0.9997995013581992	0.9998535545580075	0.9997288621790773
56338.83214980967	1.000636152434496	1.0006948835793419	1.0007221258590888	1.00061219042582	1.0006591340115105	1.0007106215380677	1.0005848619743363
56338.85258306659	0.9993227867989063	0.9993817281647256	0.9994091194278779	0.9992717644680726	0.9993317652826357	0.9993805506561593	0.9992547112645214
56338.87301642375	0.9999678882376455	1.0000229292475338	1.000050528953661	0.9999469565047817	0.9999949212127932	1.0000410808946596	0.9999157496157471
56338.893449881376	1.000089667397253	1.0001481601310849	1.0001759599343478	1.0000586553534037	1.0001155670408397	1.00015905080599	1.0000352437875313
56338.91388313923	1.0000765096098505	1.0001292684606524	1.0001572698398389	1.0000565994683142	1.0000888364744092	1.0001296154504489	1.0000083741811665
56338.93431649732	0.9998202458535983	0.9998717153782338	0.9998999167698079	0.9998203307840839	0.9998573087916186	0.9998953537073283	0.9997777676932331
56338.954749955876	1.0001974554203708	1.0002505191002067	1.0002789433532842	1.0001965424379438	1.000213069741802	1.0002483819160004	1.000135453708683
56338.975183214774	1.0000687202145553	1.0001204218116315	1.0001490590791198	1.0000339977269863	1.0000720915879078	1.0001046324796272	0.9999974605236586
56338.995616673914	1.0002474849046732	1.0002961498336516	1.0003250131299046	1.0002349318858086	1.000273593375597	1.0003033544193345	1.0002028751540226
56339.0160500334	1.0000817465946938	1.0001327203318933	1.000161803789097	1.0000960215668113	1.0001142261076905	1.0001411773662658	1.0000482971300166
56339.03648339323	1.0011770818949155	1.001221396763522	1.0012507405849203	1.0011843882220504	1.0012073867072004	1.0012315412570114	1.0011468838079267
56339.05691675342	1.0006451870506308	1.0006918908974505	1.0007214510230378	1.000670431837961	1.0006981921104816	1.0007194915101187	1.0006437674679256
56339.077350113956	0.9999800069937457	1.0000226000886296	1.0000523749951338	1.0000114026499172	1.0000187013859387	1.0000371283014218	0.9999707203647978
56339.097783474834	0.9990267595202772	0.9990686514125194	0.9990986347653028	0.9990643321599129	0.9990805914741546	0.9990961293255145	0.9990392145695498
56339.11821683595	0.9994410662280059	0.9994821816299836	0.9995124164966491	0.9994488072171969	0.9994572440002453	0.9994698992604149	0.9994223561238054
56339.13865019742	0.9993151324116837	0.9993539228524241	0.9993843946938744	0.9992813489976718	0.9993029545105091	0.9993127045605771	0.9992743017906445
56339.15908355923	1.0022387453035444	1.0022775306360956	1.0023083345881698	1.0022441588302158	1.00224534213613	1.002252194719966	1.002222363996787
56339.179517021395	1.0002532860257751	1.00029015815565	1.00032114452908	1.0002867857284654	1.0002675195918094	1.0002714239348875	1.0002496473415803
56339.19995028391	1.0004863513710875	1.0005199092198636	1.0005511468888757	1.000467444873346	1.0004655639275892	1.0004665206010608	1.0004518796114417
56339.22038374665	0.9999712927707856	1.0000036924751918	1.0000351583071783	1.0000188654546336	1.000000743829914	0.9999987402807811	0.9999902316867254
56339.240817109865	1.0000707568663063	1.0000959183756575	1.0001276312323062	1.000115141929725	1.0001017885794987	1.0000968127107732	1.000093295073853
56339.26125037331	0.9991582354810224	0.9991857386778525	0.9992176659852914	0.9992064091848583	0.999189433033222	0.9991814809690954	0.999181734740713
56339.2816838371	0.9996665970634828	0.9996897479805452	0.9997219338296598	0.9997055367797871	0.9996849123492078	0.9996739631976893	0.9996767225024816
56339.302117201245	0.9998014758781986	0.9998277393142667	0.9998601706566285	0.9998470108331673	0.9998143361743175	0.9998003819292202	0.9998043805816823
56339.32255046562	0.9996903757832898	0.9997120834131015	0.9997447501848875	0.999726706610942	0.9997029933210365	0.9996860277779754	0.9996900403933281
56339.34298393046	1.0001523077435301	1.000171330061121	1.0002042488651093	1.0001983554544498	1.0001625714970106	1.0001425748366268	1.0001454643912255
56339.363417295535	1.0003941828774368	1.0004070552502224	1.0004402161955912	1.000417882356939	1.0003742281992845	1.0003511950679909	1.0003519476835436
56339.38385066096	1.0003191947705947	1.0003356493464848	1.0003690391609255	1.0003340596852293	1.000324582347373	1.0002985106187536	1.0002962786984029
56339.40428402673	0.9999064076292169	0.9999194702223306	0.9999530737206344	0.9999475944219449	0.999917644965156	0.9998885383589328	0.9998826760663112
56339.44515075932	0.9995378833377514	0.9995483087939188	0.9995823423569876	0.9995587225144151	0.9995382397358982	0.9995030366408977	0.9994888997147869
56339.46558412614	1.0002762912844412	1.0002818924009231	1.0003161652635668	1.00033181148076	1.000282402473992	1.0002441086075375	1.0002258192613558
56339.486017393196	1.0001660591317227	1.0001679100584302	1.0002023879811088	1.0002275701871453	1.0001660663226248	1.000124708395918	1.0001026337817887
56339.5064508606	1.0001311864684619	1.0001289176513835	1.0001635974128422	1.0001772259158295	1.0001414482298252	1.0000970187925224	1.0000717759756854
56339.52688422835	1.000115131219993	1.0001110478713828	1.0001459239685493	1.0001775704295623	1.000129678220216	1.000082173406252	1.0000546352835333
56339.54731769645	0.9997195733447249	0.9997185915697947	0.9997536441923043	0.9997923387368278	0.9997407506282168	0.9996901869535362	0.9996614740895483
56339.567750964896	1.0006117420666325	1.0006067958519538	1.0006420628735466	1.0006556003867901	1.0006128570855402	1.0005591664488334	1.0005305631571366
56339.58818433358	1.000736946340224	1.0007249361013026	1.0007603829946483	1.0007396901409389	1.0006805906613034	1.0006238121184636	1.0005968428548153
56339.60861780273	0.9997405474053365	0.9997257764506006	0.9997613554742317	0.9997261483334243	0.9996717713321447	0.9996119685009658	0.9995883025358218
56339.629051072116	0.9999917128334402	0.999980041807636	1.0000157889819445	0.9999863989588033	0.9999156487510462	0.9998527479511149	0.9998340945417984
56339.64948444184	1.0003857052624792	1.0003701705536476	1.000406081927388	1.000342073972815	1.0002633316852934	1.0001973246663993	1.0001854816311915
56339.669917911924	1.000394895585672	1.0003797360506532	1.0004157886654952	1.0003551831992625	1.000297891433417	1.000228798663009	1.0002255757963934
56339.69035118235	1.000556732752139	1.0005372423433971	1.0005734317493131	1.0005850734369135	1.000477728210966	1.000405540313917	1.0004127003888568
56339.71078455313	0.9999632648714172	0.9999406452198725	0.9999769338430635	0.999938005901833	0.9998689610363003	0.9997937387992465	0.9998129414180779
56339.73121802414	1.000742566501916	1.0007185757643315	1.000755002819403	1.0007375292327514	1.0006646213010504	1.0005862599889777	1.00061906822904
56339.7516513955	0.9997408992238953	0.9997146860778147	0.9997511755607702	0.9997374454585413	0.9996691989805152	0.9995878440784784	0.999635546226693
56339.77208476721	0.9992796227266468	0.9992523405439256	0.9992889005260623	0.9992989748813437	0.9992101348535748	0.9991257505484517	0.9991894786883475
56339.79251813927	1.0003460597800575	1.0003130933735396	1.0003497676371096	1.0003633709478699	1.0002790018590406	1.0001914602744923	1.000272194986071
56339.812951511674	0.9992745709173213	0.9992400665336163	0.9992767644334432	0.9993156514045046	0.9992107225698851	0.9991202175644551	0.9992183696218714
56339.833384884434	0.9999731297105782	0.9999376953546141	0.9999744690455032	1.00002475052997	0.9999200832513964	0.999826458816358	0.9999424742116206
56339.85381825743	0.9997332685165076	0.9996934620429567	0.9997302636385277	0.9998094570240322	0.9997051359871457	0.9996084841182096	0.9997422141020761
56339.87425163076	0.9998713836261635	0.9998317490647962	0.9998685789494242	0.9999193612328198	0.999815338612493	0.9997156345616468	0.9998667383389865
56339.89468510457	0.9997971473760021	0.9997604307363858	0.9997972670819367	0.9998529296251425	0.9997618160660309	0.9996590833962539	0.9998268201843762
56339.91511837861	0.9999606996864658	0.9999144198779462	0.9999512564638225	1.0000111477546525	0.9999160990889072	0.9998103237885373	0.9999936866262334
56339.93555185299	1.0007689544738807	1.000722247722594	1.0007590936883888	1.0008015779644983	1.0006856913202793	1.0005768132044088	1.0007745743565248
56339.955985227614	0.9993809786531337	0.9993323805018498	0.9993691396178349	0.9994252965479393	0.9993182240521835	0.9992064888015482	0.9994165695672357
56339.9764185027	1.0003563275945024	1.0003029457550934	1.000339689125495	1.000428560879847	1.0003005958533417	1.000185748813287	1.0004067386771625
56340.017285353686	0.9991336832636677	0.9990753385063842	0.9991118853034058	0.9992217611717357	0.9991069796786671	0.9989863074710273	0.9992218492291455
56340.037718629705	1.0002090094726321	1.0001522406735182	1.000188725892868	1.0003085285724906	1.0001980164379753	1.0000742426501685	1.0003138635700277
56340.05815210607	0.9997367199999949	0.9996763971753974	0.9997127468514679	0.9998285724478153	0.999705683656489	0.9995790161873997	0.9998198097855808
56340.078585382784	1.0007680805276455	1.0007066315424185	1.0007428827274856	1.0008501492510156	1.0007188804722567	1.0005891374836446	1.0008289128939711
56340.099018759734	0.9999871196504795	0.999922032045541	0.9999581009676793	1.0000309694004612	0.9998999517264566	0.9997673854769612	1.0000031694923466
56340.119452237144	0.9996969256790835	0.9996307124038966	0.9996665986770721	0.9997779064565715	0.9996260396984349	0.9994905938885787	0.9997200742393391
56340.13988551479	0.9998552497273863	0.9997851909271047	0.9998208918857155	0.9999372777267574	0.9997896975625412	0.999651326677449	0.9998722975132842
56340.16031899279	1.000182228026627	1.0001104928416777	1.0001459954503007	1.000257523898192	1.0001183948402468	0.9999770889080088	1.000187466720718
56340.18075237113	0.9997207100557172	0.9996478647459982	0.9996831216978507	0.9998235322918402	0.9996845380964714	0.9995404213781226	0.9997381742890937
56340.20118564983	0.9998269368830097	0.999748625131473	0.9997836366875763	0.9999330841106193	0.9997815237043899	0.9996345355461675	0.9998181940185515
56340.22161912876	0.9992414577602537	0.9991656164242466	0.9992003387567607	0.9993062068964059	0.9991379819559156	0.998988250064616	0.9991564384714117
56340.24205250815	1.000495961618776	1.0004176930081339	1.0004521693756145	1.0005479047336712	1.0003921034232195	1.0002393555413822	1.000391508951856
56340.262485887775	0.9999654608421294	0.9998878648656303	0.9999220130262627	1.000019138524288	0.9998634219267383	0.9997079482129836	0.9998433007604096
56340.28291926775	1.000205965939868	1.0001215727991997	1.0001553979985116	1.000244547655189	1.000092982159362	0.9999346821712483	1.000053280798843
56340.30335264807	1.0001274304108878	1.0000404884526954	1.0000739587886063	1.0002422244896771	1.0000738088768553	0.9999127401213813	1.0000149201152135
56340.32378612875	1.0005056146957392	1.000422213158666	1.0004553225248027	1.0006926587174985	1.000519905949695	1.0003560103919849	1.0004426150401087
56340.34421940977	1.000044956133068	0.9999560685581255	0.9999887671847365	1.0001975808284858	1.0000584677391724	0.9998919149929124	0.9999640944129546
56340.364652791024	0.9999217364855756	0.9998318252606166	0.9998641025608209	1.0000750488830774	0.9999232505953335	0.999754007312506	0.9998134339544626
56340.38508627275	1.0000150831201715	0.9999229155603645	0.9999547562493597	1.0001781339951088	1.0000220032693459	0.999850049951114	0.9998987646092078
56340.4055196547	1.0007383247000015	1.0006462021889782	1.0006776035399758	1.0008573816113833	1.0006925981242978	1.0005178543128599	1.0005582568240923
56340.425952937	1.0007977060089375	1.000700421635145	1.0007313395638837	1.000874100773145	1.0006923360762694	1.0005149397583615	1.0005496869153865
56340.44638641966	1.0006269366046014	1.0005293232294332	1.0005597278805969	1.0006333516187533	1.000476689536736	1.0002967017884186	1.0003287361178845
56340.46681980266	0.9995435226647227	0.9994432276289058	0.9994730687092677	0.9993810576043611	0.9992076002615865	0.9990252388998653	0.9990576783138724
56340.48725308589	1.0003504376827332	1.0002524361556768	1.0002817470595333	1.0006779241489696	1.0005082307628663	1.0003230449491718	1.0003592667542394
56340.507686569596	1.0005397904938527	1.0004395647058473	1.0004683031098367	1.0005941510189846	1.000432647419242	1.0002449146870167	1.0002882408976304
56340.528119953524	1.0008207896592556	1.0007183126100878	1.0007464571598765	1.0008870577520315	1.000721044322971	1.0005307191023407	1.0005845419320982
56340.54855343781	1.0004334281071026	1.0003325938005132	1.0003601019930513	1.0005783823907	1.0003995289107857	1.0002067528849317	1.0002743490384955
56340.56898672244	0.9996740196918913	0.9995686115627949	0.999595449708083	0.99979379773463	0.9996147884308961	0.9994196795040728	0.9995041767350136
56340.589420107426	1.000463366922345	1.000360380945581	1.0003865666176428	1.0006195352211344	1.0004526732575905	1.0002549367866964	1.0003594527618422
56340.60985359275	1.000516503952666	1.000409413531592	1.000434902408208	1.0006744279640225	1.0004819835818584	1.0002818047193258	1.000408987575796
56340.63028687832	0.999963007782828	0.9998581689186896	0.9998829216445196	1.000077635862252	0.9999101632120873	0.9997076911616305	0.9998598458591481
56340.650720264224	1.0006967157817381	1.0005868902278605	1.0006109138117119	1.000804628925479	1.0006366496234813	1.000431645294159	1.0006110018089942
56340.69158703722	1.0002960897029147	1.0001880171158586	1.0002104633598627	1.0003762894088353	1.000186529299782	0.9999769352894626	1.0002147609629828
56340.71202052417	1.0004228315966943	1.0003132468593106	1.0003348747656966	1.0004956449040188	1.0003180267285612	1.0001061052669808	1.0003745268799544
56340.73245381137	1.0000891819661168	0.9999773109461634	0.9999980858685477	1.0001443155490484	0.999966289142237	0.9997521728529788	1.000051273306263
56340.75288719903	0.9997153476949291	0.9996004623137346	0.9996203591019907	0.999763461781705	0.9995766074223327	0.999360335323508	0.9996898208652414
56340.773320686916	0.9994458548249178	0.9993328044054786	0.999351800857812	0.9995095170034289	0.9993263956220841	0.9991079682340988	0.9994671362698158
56340.793753975275	0.9998235498786018	0.9997079639569579	0.9997260472364884	0.9998776917707287	0.9996981662423657	0.9994774760112386	0.9998653763880281
56340.81418736387	1.0003855934130503	1.000271728120895	1.0002888757719792	1.0004459943168735	1.0002658048121955	1.0000428364592429	1.0004579741113855
56340.85505414209	0.9993331198632056	0.9992175476087739	0.9992327126124954	0.9993721472780179	0.9992119642152978	0.9989850277119592	0.999447435992955
56340.875487531615	0.9996493359488335	0.9995311980901175	0.9995453478182638	0.999707903175226	0.9995386345667612	0.9993095671256632	0.9997922536359727
56340.8959210216	0.999650925777242	0.9995292451721934	0.999542349914941	0.9997191900419486	0.999536664020771	0.9993055732107838	0.999805582726769
56340.91635441182	0.999491995796094	0.9993756168800164	0.9993876499478812	0.9995492175285097	0.9993912526080247	0.9991582048301509	0.9996725070272586
56340.93678780239	0.9988476165652237	0.9987297079578497	0.9987406394855468	0.998947905484855	0.9987473589419927	0.9985125061850514	0.9990377880441489
56340.95722119342	0.9998557604106364	0.999735370758429	0.9997451936819101	0.9998938560448989	0.9997302162738623	0.999493204900289	1.0000272645495176
56340.97765458469	0.9987809831946906	0.998665871148373	0.9986745405128021	0.9988512202952547	0.9986534288043363	0.9984147860188729	0.9989534831792454
56340.99808797619	1.0005436524803644	1.0004278491851546	1.000435364194379	1.0005652417249677	1.000404184853762	1.0001632611105702	1.0007052050093406
56341.018521368154	1.00028637900828	1.0001665781532754	1.000172897386886	1.000299077709373	1.0000994396890046	0.9998567669376704	1.000398055667439
56341.038954760355	0.9991631035012384	0.9990456608327007	0.9990507561909088	0.9991475450164142	0.9990061117363066	0.9987619208318057	0.9992995491463083
56341.05938825302	0.9997044389259779	0.9995834090540263	0.9995872655040242	0.9997362435080605	0.9995602785791452	0.999314199117958	0.9998467329581069
56341.079821545914	0.9997201118618488	0.9996041556566586	0.9996067464728617	0.9997430226778011	0.9995746000635148	0.9993268010924077	0.9998518951002918
56341.100255039164	0.9999184142921275	0.9998045910896731	0.999805892551192	1.0000054063568196	0.9998234485037427	0.9995739069987137	1.0000899371403598
56341.12068843276	0.9994314767234794	0.9993144773939207	0.9993144652724364	0.9995097465663225	0.9993521766996619	0.9991011111264713	0.9996062820865333
56341.1411217267	1.0003526565957968	1.0002349126865446	1.0002335628607824	1.0004354694323527	1.0002558002693274	1.0000028979480193	1.0004968171672797
56341.16155522088	0.9998015891254236	0.9996806667727363	0.9996779573959843	0.999897783574922	0.9997256632505683	0.9994713270063184	0.9999525197151586
56341.18198861553	0.999799338797917	0.9996809721834999	0.9996768793904375	0.9998809969688518	0.9997079033321804	0.9994520400076374	0.9999203350450966
56341.2024219104	1.0010838378668399	1.0009658251158091	1.0009603189475909	1.0011320337218177	1.0009493058257226	1.000691626046343	1.0011474903696929
56341.22285540563	0.9996658374833894	0.9995546120458989	0.9995476848376634	0.999690388962449	0.9995321112255039	0.9992733448949708	0.9997157396277309
56341.243288801204	0.9998390937739553	0.9997256346988121	0.9997172548508336	0.9998323752033617	0.9996814320210725	0.9994212100389803	0.9998513040730694
56341.26372209712	1.0001252549050377	1.0000116696316177	1.0000018133649387	1.000086055389856	0.999942409292039	0.9996807407447181	1.0000992709588445
56341.2841555934	0.9992487504787326	0.9991335047652066	0.9991221625477297	0.9992485817499258	0.9990871675385039	0.9988243876103594	0.9992317909795757
56341.30458898991	0.9998416784822148	0.9997283913798134	0.9997155253294154	0.9998303682970653	0.9996845498822465	0.999420312670759	0.9998182683802902
56341.325022386874	1.0007724116563779	1.0006591755254137	1.0006447576926334	1.0007814604501222	1.000634361159118	1.0003686105727645	1.000758465067018
56341.34545578408	0.9993680875046109	0.9992592653134943	0.9992433090317411	0.9994114559949614	0.9992549976935031	0.9989883994042057	0.9993705639701499
56341.36588918164	1.000482521411924	1.000375053881557	1.000357498754131	1.0005189142347997	1.0003695031615325	1.0001014260628678	1.0004782642412213
56341.386322579536	0.9999765044333623	0.9998698248992632	0.9998506780857969	1.0000009664266962	0.9998672337760592	0.9995981557091362	0.9999704867751736
56341.40675597779	0.9999675860186933	0.9998591511730285	0.9998383840560479	1.00000520246577	0.9998534265137413	0.9995832565249378	0.9999527154397424
56341.42718937628	0.9995724664213428	0.9994668385373499	0.9994444400923808	0.9995993881878245	0.9994632221106767	0.9991921048917041	0.9995599850572607
56341.447622775224	0.9997366144133853	0.999631355101026	0.9996072939884024	0.999747975583189	0.9996273159514182	0.9993551416687214	0.9997230433244599
56341.46805617441	1.0007550624047454	1.0006530489720444	1.0006272837220174	1.0007794327473813	1.0006573443470757	1.0003839157558276	1.0007534968480394
56341.48848967394	0.9996280120890692	0.999527577389168	0.9995001450028685	0.9996903267726229	0.999550243527632	0.9992761929232452	0.9996479150418677
56341.50892297394	1.0001248565014456	1.0000195768449307	0.9999904159708081	1.0001696079356752	1.0000365151274577	0.9997614444775719	1.0001370754669046
56341.529356374056	0.9992364637227318	0.9991374763585987	0.999106610111464	0.9992692916117618	0.9991517475052076	0.998876080968971	0.9992561708276031
56341.54978987463	1.000305581542354	1.0002080221865337	1.000175372706692	1.0003541718906392	1.0002351049724578	0.9999583370656828	1.0003446110650611
56341.570223275565	1.0002640873980146	1.0001672284884022	1.0001328135023662	1.0003045776717747	1.0001672853737231	0.9998897804662924	1.0002826548948858
56341.59065657673	0.9999093724656651	0.9998118029457777	0.999775617692139	0.9999005984771618	0.9997955396402126	0.9995174269150953	0.9999175277444616
56341.61109007835	0.9994646102582498	0.9993680320844878	0.9993300653448429	0.9995128254773855	0.9993811453262788	0.9991024812133713	0.9995104261262978
56341.63152348022	1.000288282339529	1.0001931929512862	1.0001533804821234	1.0003090865229518	1.0001842238555023	0.9999047093465406	1.0003215388690452
56341.65195688243	1.0001651736802968	1.0000727836996741	1.0000311469925116	1.000168838227735	1.0000592996016073	0.9997792406114869	1.0002050037548387
56341.672390284984	0.9991794123728083	0.9990842269440906	0.9990407898166518	0.9991917293661148	0.9990891699468886	0.9988088507601084	0.9992435113526171
56341.692823687896	1.000426708859927	1.0003347604105302	1.000289411168829	1.0004114464916278	1.00029880156695	1.000017649114407	1.000462414771556
56341.71325709104	0.9999769113103354	0.9998836027987704	0.9998364037674944	0.9999813764124285	0.9998419945537972	0.9995605265941526	1.0000148198574468
56341.73369049464	0.9994944452297062	0.9994064040510677	0.9993573453978258	0.9994575318105157	0.9993754315385049	0.9990936964614212	0.9995575905147952
56341.754123898485	1.0004944311909358	1.0004135385226849	1.000362534117608	1.000443908169371	1.0003517010707321	1.0000693332500061	1.0005435262403493
56341.77455740268	1.0003958402713942	1.000307411914924	1.0002545050824474	1.0003637827473173	1.0002699451265933	0.9999872915313117	1.0004712386641414
56341.79499070721	0.999622039849518	0.9995423123053615	0.9994875284336571	0.9996327127478173	0.9995372861623933	0.9992545786151897	0.9997478490685187
56341.83585761734	0.9991574552264173	0.9990811576776687	0.9990225346831684	0.9991763397462559	0.999102771353178	0.9988197999964195	0.9993316931498951
56341.85629092292	1.0007389142856937	1.0006653827202165	1.000604717103784	1.0007700862629463	1.0006862642880596	1.0004027150595953	1.0009245161354874
56341.876724428745	0.9996210072105226	0.9995450525730292	0.9994824985729507	0.9996236596176145	0.9995297904121716	0.9992464939222561	0.9997764816783323
56341.89715783503	1.0000354562415246	0.9999640372685166	0.9998994917351864	1.0000425902329706	0.9999637269847734	0.9996802745822482	1.0002189780743729
56341.938024648414	0.9963382210215066	0.9962685805040058	0.9962003353761746	0.9963005215988292	0.9962267529237471	0.995944447280934	0.9964969528741211
56341.95845805563	0.995238644511183	0.9951734805132293	0.9951033337542903	0.9952309434487033	0.9951638020802659	0.9948819091798384	0.9954411402531188
56341.97889136319	0.9944031733139554	0.9943394690277814	0.9942674004344695	0.9943861444971407	0.9943255823788233	0.9940440845868458	0.9946097282395251
56341.999324870994	0.9933098921253558	0.9932493171379702	0.9931753441010001	0.9933026504067577	0.9932319542337611	0.9929509712324243	0.9935224166724274
56342.01975827926	0.9949922869200356	0.9949314765413397	0.9948553870790129	0.9950168147213496	0.9949524816382106	0.9946712564742134	0.9952496674565386
56342.04019168775	0.9922568832192092	0.9921982121125625	0.992120342342709	0.9922713228378783	0.9922052789789385	0.9919251341286226	0.9925073815664006
56342.0606250966	0.9927958563137413	0.992735064227841	0.9926551589127675	0.9928125956811047	0.9927446050638956	0.9924646497004221	0.9930521447923693
56342.0810584058	0.9923048678181056	0.9922501465300044	0.992168285500553	0.9923214715479689	0.9922766043421121	0.9919971727337309	0.9925887627469003
56342.10149191534	0.9923692150718477	0.9923182007686797	0.9922343375904668	0.9923356810860674	0.9922972052597294	0.9920182056063184	0.9926136042396643
56342.121925325235	0.9915790358081751	0.9915322351885197	0.9914464425507646	0.991599457600481	0.9915340466965568	0.9912557486779764	0.9918538704346238
56342.142358735364	0.9919876674515207	0.9919435196476178	0.991855694469379	0.9919713853415588	0.9919373110785488	0.9916594312848115	0.9922603466860355
56342.16279214595	0.9916986415144671	0.9916542316843544	0.9915644362090847	0.9916738245567615	0.9916210918548853	0.9913438814715119	0.991946478202331
56342.18322555678	0.9919874199256556	0.9919419871329815	0.9918501702838658	0.9919903958574249	0.9919439626265341	0.9916672887749305	0.992271251246116
56342.20365896807	0.9921847174007015	0.992141462611905	0.9920476334691636	0.9921877402050584	0.9921559356314209	0.991879877550596	0.9924843925821156
56342.22409247959	0.9932091625625873	0.9931676329179482	0.9930717134401656	0.993183696285565	0.9931664946452469	0.9928908764535768	0.9934956502785148
56342.244525791466	0.9919873603524718	0.9919505191174853	0.9918527297005642	0.9919950452589666	0.9919757917733916	0.9917012781325583	0.9923041309461794
56342.264959303575	0.9923038112055218	0.9922716669326833	0.992171861778479	0.9922815858502498	0.9922769139850672	0.9920031349029268	0.992604115488562
56342.28539271614	0.9911424584126001	0.9911062596254842	0.9910045947581795	0.9911210862746791	0.991072670551999	0.9908000925420949	0.9913973722225768
56342.30582602895	0.9920873778462028	0.9920576625645421	0.991953926836519	0.9920380158040226	0.9920374517834631	0.9917655197444936	0.9923594670998698
56342.32625954221	0.9913248365849392	0.9912989822980396	0.9911933604182426	0.9912475779549106	0.9912448764182633	0.9909741248512217	0.9915626834377558
56342.34669295572	0.991593900430779	0.9915664257674673	0.9914588164344776	0.9915090517096342	0.9915041948310175	0.9912343806758669	0.9918171524032691
56342.36712626957	0.9917126057149266	0.9916878225162881	0.9915782486244491	0.991685525977593	0.9916618300963858	0.991393029431999	0.9919688845238362
56342.387559783776	0.9928089490698442	0.9927864006399496	0.9926747603702444	0.9927229832508431	0.992738785791159	0.9924707959576577	0.9930391665944195
56342.40799319832	0.9918234214724958	0.9918056049493268	0.9916921412347802	0.9917870499281063	0.9917839664580093	0.9915173892981571	0.9920759785693702
56342.428426713224	0.9911069683286243	0.9910874778415091	0.9909721740195186	0.9910975507007629	0.9910839253206654	0.9908187372977102	0.9913665698195603
56342.44886002835	0.991797624403181	0.9917803663551312	0.9916630691944244	0.9917443603778069	0.9917534965641503	0.9914893749834265	0.9920260729941188
56342.469293443835	0.9916966403498825	0.9916809412357429	0.9915617549183599	0.9916486946475463	0.9916639171865638	0.9914011145277244	0.991925117891181
56342.489726959786	0.9921397127647202	0.992127981439294	0.9920068520208405	0.9920699754010427	0.9920996168695048	0.9918380404320344	0.9923485032107431
56342.51016027597	0.9920555842615691	0.9920480204240308	0.9919250247494312	0.991953293459322	0.9919806565474842	0.9917205018636204	0.9922160404652681
56342.53059369249	0.9920130533036476	0.9920071235212251	0.991882270927511	0.9919425616205648	0.9919593002679452	0.9917005885891778	0.9921802088023755
56342.551027209374	0.9915812627332989	0.9915732784584596	0.9914466340174567	0.9914875905606259	0.991510352532946	0.9912532430259403	0.9917157595653705
56342.57146052648	0.9928444736995929	0.9928383183573499	0.9927096790904691	0.9927264707193207	0.992771971652217	0.9925160646002903	0.9929613618492147
56342.59189394406	0.9937002268358069	0.9936974647738717	0.9935668956707379	0.9936577521639923	0.9936759140395554	0.9934213530616087	0.9938484147528508
56342.61232736187	0.9941559368163748	0.9941598680026988	0.9940274358979584	0.9940776663281121	0.994126905836208	0.9938738573343266	0.9942817560045731
56342.63276078015	0.9951717843715384	0.9951742918507073	0.9950399384574671	0.9951285323744762	0.9951671021268284	0.9949154640038032	0.9953038344564642
56342.653194298655	0.9973197699967365	0.9973249295998604	0.9971885145854459	0.9973246973135029	0.9973609762565895	0.9971105062608804	0.9974792968910998
56342.673627617514	0.9989504922079925	0.99895636015591	0.9988179674083839	0.9989243517843912	0.9989834817799556	0.9987343783703432	0.9990830091826427
56342.69406103672	0.9998928782959051	0.9998991216566073	0.9997588624298249	0.9998913193844761	0.9999649074348015	0.9997173835290978	1.0000454504845542
56342.71449455616	0.9993623828185401	0.9993681913964134	0.9992262928411731	0.999376118450868	0.999422057006538	0.9991765411166553	0.9994835795459064
56342.73492787607	0.9999832121710621	0.9999956786860065	0.9998519981265473	0.9999694975720554	1.0000214400135157	0.9997776952334516	1.0000642870291903
56342.75536129621	0.9994826192049541	0.9994976587350504	0.9993523803875399	0.9994784226553269	0.9995279030567953	0.9992862449263274	0.9995524803156328
56342.77579481681	1.0001239469534262	1.000139586903073	0.9999925683546742	1.0000595997199313	1.0001318746619812	0.9998920814778196	1.0001388418325101
56342.79622823765	1.0002182118757792	1.0002339369785558	1.0000852818313395	1.0001255692151083	1.0002037966364858	0.9999660445282712	1.0001939464854905
56342.81666165883	1.0005287399853913	1.0005533421763138	1.0004030414132343	1.000475870798412	1.0005348430262382	1.0002991163466368	1.000509139684821
56342.837095080366	0.9995983588682935	0.9996213389920068	0.9994696074313505	0.9995263958830489	0.9995828380441186	0.9993494862969506	0.9995424490706579
56342.85752850225	1.0011009929675243	1.0011277673848662	1.00097426066796	1.0010048162413223	1.0011009185134754	1.0008694058020755	1.001046995958603
56342.877961924365	0.999270816849024	0.9992997315618247	0.9991449888655088	0.9992267173606719	0.9993033636387298	0.9990745088852737	0.9992374654973376
56342.89839534695	0.9994664394663451	0.9994938240257972	0.9993375628680856	0.9994100067107925	0.9994925686231348	0.9992659534102497	0.9994160477904493
56342.91882876977	1.0000458740023286	1.0000704149236581	0.9999126033059623	1.0000226029182488	1.0001027098877193	0.9998782842624965	1.0000170574001657
56342.93926229293	1.000840421113097	1.0008726790366005	1.0007133090611966	1.0008259781268973	1.0009120458221545	1.0006898123800547	1.0008188024772195
56342.95969561656	1.0003064379395314	1.000334296257935	1.0001736115088389	1.0002867084148992	1.000370209236115	1.0001505157403785	1.000271078689029
56342.98012914031	1.0004642211458297	1.0004963984167874	1.0003343181203104	1.0004415837963454	1.0005477932814648	1.0003305231370752	1.0004442626020926
56343.00056256452	0.9999354089787058	0.9999727123796972	0.9998093800988956	0.9999250334951058	1.000003447817074	0.999788802013368	0.9998970984820803
56343.020995889085	1.0002422267479911	1.000276248500595	1.0001115621362182	1.0002283549210467	1.0003126619622307	1.0001004981234718	1.0002048270882644
56343.06186283914	1.0005256815848398	1.0005688361368021	1.0004015929280494	1.0005033840773863	1.0005910331271581	1.0003840378854332	1.0004840792651588
56343.08229616463	0.9998347523625979	0.9998729010002715	0.9997045726413214	0.9997898657539449	0.9998833044196215	0.9996791330194312	0.999778502476728
56343.10272969048	1.0006950121014133	1.0007413882490976	1.0005717467955482	1.0006505393925649	1.000749913514552	1.0005482837921469	1.0006479547526759
56343.12316311667	0.999772260716728	0.9998156760341399	0.9996450620271087	0.9997116092434281	0.9998083336493302	0.999609655109343	0.9997100754522393
56343.14359644321	0.9994640823721511	0.9995085037649544	0.9993368500683603	0.9993584089149885	0.9994609394980964	0.9992651306523672	0.9993667956641898
56343.1640299701	0.9995824115003472	0.9996240876242506	0.9994513595522151	0.9994966796662723	0.999579866299675	0.9993868752961145	0.9994900716000138
56343.18446339734	1.0007113360488054	1.0007606845136874	1.000586742778732	1.0005912396968317	1.0007139958947655	1.0005236690737627	1.0006285476741432
56343.20489682481	0.9995652867768727	0.9996148575068282	0.9994401379154363	0.9994395720879468	0.9995512238780552	0.999364042752008	0.9994702140936633
56343.22533025264	0.9998472361543387	0.9998988599852875	0.9997231532395118	0.999719840098151	0.9998457607923701	0.9996614871152785	0.9997687813244062
56343.24576368092	0.9999561111221961	1.0000073160029481	0.999830693027733	0.9998558412350341	0.9999708115739928	0.9997895177601411	0.9998974285797174
56343.26619710944	1.0004782769937723	1.0005282524114658	1.0003506809125131	1.0003915669862706	1.000495626000272	1.0003172800518707	1.00042521851565
56343.286630538314	0.9996704416707906	0.9997255496930032	0.9995473065659498	0.9995953804333889	0.9997135911606817	0.9995384664078341	0.9996455356278279
56343.30706396753	0.9993633332032557	0.9994193567894418	0.9992403967767066	0.9992996399855693	0.9994068553654544	0.9992349027138987	0.9993403032490634
56343.32749739698	1.0004879468658239	1.000545766823033	1.0003658758039045	1.0004520132729557	1.000556789303623	1.0003877962771448	1.00049075773397
56343.3479308269	1.0002958242507203	1.0003552218512004	1.000174679573513	1.0002295340993497	1.000356940365449	1.0001911778689672	1.0002905888806162
56343.36836435705	1.0006109289866059	1.000672819810975	1.000491578749604	1.000516787624427	1.0006500782429328	1.0004875012541363	1.000582424133468
56343.38879768755	1.0000379359630496	1.000089670314034	0.9999079386338754	0.9999803016243355	1.0001025610912289	0.999943343422561	1.0000327204077837
56343.4092311184	0.9998417543403999	0.9999009819903139	0.9997187338934728	0.9997859589012462	0.9999140436534953	0.9997581614169252	0.999841082661349
56343.42966464959	1.0000719153945545	1.0001350979325254	0.9999523023401686	0.9999624869312492	1.0001216571413074	0.9999690838439288	1.0000446895271273
56343.45009808114	1.0017060075547115	1.0017689793733724	1.0015854261611177	1.0016334118731574	1.0017818850709233	1.00163243855624	1.001700004130801
56343.47053141304	0.999698187312482	0.9997591297490144	0.9995755338401195	0.9995716847157778	0.9997089112797684	0.99956318750685	0.9996217302596965
56343.49096494528	0.9994287494090124	0.9994992747518681	0.9993153633463892	0.9993042856083522	0.9994389426861049	0.9992967024939047	0.9993457185684221
56343.51139837776	0.9994454192053813	0.999514135679055	0.9993299064885917	0.9993499887125339	0.9994821254059862	0.9993433568286456	0.9993823411772264
56343.53183171071	1.0000644023368117	1.000128187615232	0.9999435787158997	0.9999520492491972	1.000115355168463	0.9999800111919398	1.00000857084169
56343.55226524388	0.9999683674061826	1.0000316957821107	0.9998468874035831	0.9999704503406853	1.00011443886896	0.9999826413192833	1.000000457113397
56343.57269867741	1.0002641146309226	1.0003339553546795	1.0001489234826564	1.0003473664487454	1.0004973074298704	1.0003690389243318	1.0003759334551199
56343.59313221128	1.0004225282076853	1.0004856737153955	1.0003004963232476	1.0005005559369065	1.0006648338499835	1.000540156109744	1.000536051547454
56343.61356554551	1.0002928192226257	1.0003598855401945	1.0001746646502814	1.0004329271250765	1.0005694819654807	1.000448459586054	1.0004333901655154
56343.63399897997	1.0007342355286142	1.0008049456848827	1.0006196267143321	1.000790327714988	1.0009412673974134	1.00082387508687	1.0007979610397086
56343.674865850044	1.000130875268194	1.0001994549391913	1.0000143717905443	1.0000572365204985	1.00021153360543	1.0001016632398798	1.0000548413682089
56343.69529928567	0.9999647992988422	1.0000385165030374	0.9998536033096823	0.9998694509819228	1.0000128662240706	0.999906778714881	0.9998500228401926
56343.71573282152	0.9998455081817896	0.999917158155298	0.9997324603020622	0.9997364695588857	0.9998858269988167	0.9997835418773205	0.9997172832624915
56343.73616615772	1.0004429853167431	1.0005109412092104	1.0003263798384665	1.0003316326138871	1.0004870568097697	1.0003885284492913	1.0003132027606785
56343.75659969428	1.0008218859774927	1.0008960202622401	1.0007116876472057	1.0007432191375822	1.000879472438082	1.000784752733446	1.0007009067604005
56343.77703313106	0.999438395498108	0.999511457148802	0.9993277327007437	0.9993510725236721	0.9994931308780957	0.9994024125889893	0.9993107914775977
56343.79746646831	0.9996139897695286	0.9996854336152008	0.9995020845617124	0.9995648648377035	0.9997045662289219	0.9996177242433838	0.999518819676408
56343.81790000592	0.999677117480321	0.9997520310272233	0.999569131619964	0.9996332883226666	0.9997874250079007	0.9997044971635332	0.9995989925331499
56343.838333443746	0.9998184847977855	0.9998895167842345	0.999707108905545	0.9997869643803237	0.9999303648715483	0.9998513717324553	0.9997399739815773
56343.879200320465	1.0001239770832153	1.0002035173559891	1.0000222513097532	1.0000747342277403	1.0002387134522381	1.0001676631129546	1.000046784796634
56343.89963375934	1.0002138877900348	1.0002884315068128	1.0001078329090953	1.0001622637064242	1.0003239453331707	1.000256907392572	1.0001325368953078
56343.920067198575	0.9994516009181604	0.9995317985257879	0.999352074609831	0.9993859729670633	0.9995368373364512	0.9994738900600578	0.9993470221551499
56343.94050063816	1.000819774670168	1.0008922906549917	1.0007131172299624	1.0006948583446693	1.0008436440732684	1.0007846777868448	1.0006559662707624
56343.960934077964	1.0006617700240317	1.0007349088703748	1.0005566148352563	1.000545758103812	1.0007006692705291	1.0006457957329622	1.000516386546583
56343.981367518245	1.0010050704692102	1.0010790562494114	1.0009016088256562	1.0008602313034367	1.001029770385657	1.0009789842260848	1.000849805966212
56344.00180095876	1.000192010986729	1.0002662626478596	1.0000899230118492	1.0000673595365053	1.0002261402416948	1.0001795168222318	1.0000517291931452
56344.022234399614	0.9987669107074432	0.998845599265262	0.9986705290113681	0.9987227590371822	0.9988623444634108	0.9988199196699699	0.9986946152252131
56344.042667840826	0.9997881084475754	0.9998676082619412	0.9996934356094384	0.9997571793532863	0.9998863328427273	0.9998480206333625	0.9997259197328094
56344.06310128239	1.000676170867101	1.0007544268458228	1.0005812343091134	1.0006562867391713	1.0007918078146556	1.0007576379747989	1.0006397709392387
56344.08353472429	1.0005382698939949	1.0006117514671102	1.0004397750374734	1.0005121688596015	1.000662348661701	1.0006323765004297	1.000519846384129
56344.10396826655	1.000760879726049	1.0008378417251533	1.0006670751829918	1.0007101119027235	1.000866617444406	1.0008408487918863	1.0007345435449717
56344.12440160916	0.9996603873999022	0.9997351518384641	0.999565877832142	0.9996326126936694	0.9997616630875693	0.9997401429293671	0.9996410504966503
56344.144835151994	0.999836278085093	0.9999111773503443	0.9997432352379858	0.9997701518857819	0.9999307592529679	0.9999134699711062	0.9998222178736348
56344.165268595185	0.9997421203883181	0.9998130491787857	0.9996465421665148	0.9996723284956562	0.9998392817449452	0.9998262414475038	0.9997435038703609
56344.185701938724	1.000230323798345	1.0003085947121677	1.000143481557175	1.0001584732686715	1.0003318989634753	1.0003231141139821	1.000249363822798
56344.20613548261	1.0004833294062618	1.0005632523965402	1.0003996310275887	1.000440134129197	1.0005948092364285	1.0005902968236613	1.0005259263669892
56344.226568926846	0.9999171356855387	0.9999974544720238	0.9998355155265795	0.9998416006179953	1.0000026237855424	1.0000023971018315	0.9999476614756885
56344.267435816364	0.9999721837491655	1.000049233556369	0.9998906367143433	0.9998917324242281	1.0000405266090469	1.00004889553303	1.000013234895187
56344.287869261534	1.000168172723651	1.000245604275535	1.0000887369201952	1.0000577701834907	1.0001963114910404	1.000208993162372	1.0001824266606698
56344.30830280716	0.9994666011021484	0.9995433300404141	0.9993883887032916	0.9993946272052252	0.999522834460195	0.9995398235234948	0.9995218156889685
56344.32873615303	0.9998377691754442	0.9999138282619935	0.9997607023648865	0.9997407345598291	0.9999007727299236	0.99992209254998	0.9999118763914436
56344.34916959925	0.9996697104051425	0.9997427983886533	0.9995916273823588	0.9995820634665381	0.9997402929723467	0.9997659387023227	0.9997625921626648
56344.36960314581	1.0002235238248838	1.0002955573860455	1.0001462885343733	1.000168943660061	1.0003339184457378	1.0003639164486235	1.0003663379404775
56344.390036492725	0.9999944878468983	1.0000668258104088	0.9999196320730563	0.9999466720541391	1.0001014886691946	1.0001358194850263	1.0001427516340695
56344.41046993999	1.0001980670757131	1.0002703262797017	1.0001251994747655	1.0001823895391275	1.0003103451741064	1.0003490271531563	1.0003590800908746
56344.43090348748	0.9992326535764621	0.9993009713579067	0.9991581352065456	0.9991711095389434	0.9993140740747833	0.9993570589393611	0.9993687152591855
56344.451336835446	0.9992305492310888	0.9993083781320679	0.9991677457818653	0.9991446966241861	0.9992860412525648	0.9993333678528261	0.9993450500996905
56344.47177028364	1.0006581904683616	1.0007302460721041	1.0005916762421165	1.0005490610237584	1.0006974302463656	1.0007491739389154	1.0007592539524743
56344.4922038323	0.9992272844932846	0.999296736602159	0.9991606788496531	0.9990937598479694	0.9992403665948755	0.999296376857146	0.9993031573537845
56344.51263718119	1.0002953082842514	1.0003685355394476	1.0002347017826339	1.0001754301908372	1.0003122843639554	1.000372701190193	1.000374536456969
56344.53307073044	1.0003111214669211	1.0003798046867614	1.0002483928955217	1.0001661357977212	1.0003267278253405	1.0003914891042838	1.000386743777966
56344.55350408003	0.9996988462769443	0.9997716692066375	0.9996428123326606	0.9995972146981038	0.9997478833916731	0.9998169444494669	0.999804064676822
56344.57393762985	0.999617781016009	0.9996885288776435	0.999562210187157	0.9995345282708628	0.9996585997828371	0.9997319875737237	0.9997095068416049
56344.594371080144	0.9999298206375414	1.0000014769676298	0.9998776991581501	0.9998818726034054	1.0000046340609066	1.0000823766766922	1.0000489375925954
56344.63523788165	0.9995313125880664	0.9995989880249997	0.9994805733214712	0.9994540473573041	0.9995909674650094	0.9996773124942178	0.9996185591206072
56344.655671432876	0.9991492534996758	0.9992132654418825	0.999097628275337	0.9990822243504903	0.999226259076536	0.9993168762974192	0.9992441120176213
56344.67610488444	0.9992441919973478	0.9993144018893015	0.99920153520854	0.9991541109929705	0.9992885759594825	0.999383493898859	0.9992960292036295
56344.696538336364	1.0003517729380018	1.0004142332514347	1.000304077167843	1.0002632555367825	1.0003883241563427	1.0004876371184708	1.000384901048702
56344.716971788635	1.0001680899604117	1.0002313508237426	1.0001240981335826	1.000084193014096	1.0002081410234003	1.00031171334539	1.0001935679412228
56344.73740524125	0.9993291208336628	0.9993943546742134	0.9992901208726178	0.9992072183786056	0.9993467955856313	0.9994545392029274	0.9993210306081618
56344.7578386941	1.0005015265191244	1.0005694819134758	1.0004681058400882	1.0004414340085395	1.0005465554380655	1.000658682897775	1.0005096776592426
56344.77827214742	1.0002494221585339	1.0003100154337845	1.0002116921919695	1.0001603979460683	1.0002897402918978	1.000406076345176	1.0002421226814333
56344.798705600966	1.0006399096380472	1.000703520126705	1.0006082322897614	1.0005889249199853	1.0007090041752147	1.000829613461215	1.0006511237912223
56344.81913915487	1.0003289708685505	1.00039546997701	1.0003033302438151	1.0002904898607785	1.0004180742957443	1.000542854383289	1.0003506504496322
56344.839572509234	0.9996268809161601	0.9996889333895065	0.9996000201132894	0.9996215934180793	0.9997230821498002	0.9998519603037838	0.9996469822374595
56344.86000596371	1.000326506165267	1.0003862462652529	1.0003004786830083	1.0003029826952288	1.000403777915041	1.0005369145389742	1.0003198603891077
56344.88043951866	1.0000337400195256	1.0000931161312379	1.0000106237779232	1.000028094442596	1.0001281495905865	1.0002653980770897	1.0000375694723753
56344.90087287396	0.9999283075653403	0.9999849590142026	0.9999057677854637	0.9999067060698036	1.000022891269335	1.0001642527250487	0.9999268049589496
56344.9213064296	0.9999129395144408	0.9999701902704495	0.9998943340487269	0.9998771204055721	0.999984293852312	1.000129755258228	0.9998839355406406
56344.94173988548	1.00025059761384	1.0003063806496106	1.0002338746685997	1.0002564976702735	1.0003547540814244	1.0005043537974485	1.0002513700064641
56344.96217324182	1.0003006573275046	1.0003619962400454	1.0002929020589306	1.0002812685941918	1.0003790279624696	1.0005326910795667	1.0002739692895535
56344.982606798396	0.9992431516307673	0.9992963469720088	0.99923077758385	0.9992199731267719	0.9993171840014738	0.9994747124618375	0.9992118884379279
56345.003040255324	1.001064860304753	1.0011185739099888	1.001056380519171	1.0010443702807454	1.0011497829393696	1.0013116142304683	1.001045251081116
56345.0234736126	0.9997241748787669	0.9997814692409278	0.9997228868811884	0.9996799055198716	0.9997848422285691	0.9999504285183621	0.9996826855891798
56345.04390717022	0.9994069230935484	0.9994630762847155	0.999408075548882	0.9994123983007026	0.9994918428034907	0.99966132803004	0.9993931696351483
56345.06434062808	1.0001945146255493	1.0002456042033532	1.000194161255379	1.000197851849098	1.0002687414131308	1.0004422807917597	1.0001746033497176
56345.0847741864	1.0004613397521978	1.0005137665240373	1.0004659457046778	1.0004827809788186	1.0005619422171252	1.0007394241050511	1.0004734661026429
56345.105207544955	1.0002069211311986	1.0002571942224838	1.0002130536382832	1.0002201421425627	1.0003159958074979	1.0004972914474062	1.0002342121607783
56345.12564100398	0.9996539656466061	0.9996997459637091	0.9996593278447382	0.9996643878838605	0.9997685540172891	0.9999535716706744	0.9996943603664498
56345.146074463235	0.9998788424291162	0.9999295076875924	0.9998928098155224	0.999878986464368	0.9999664027017732	1.0001552456626401	0.9999005067354477
56345.16650792283	0.999562870038919	0.9996058219616613	0.999572893978668	0.9995735472302868	0.9996358339570575	0.9998283650550615	0.9995789177541444
56345.18694138279	1.0006871612466237	1.0007333559454277	1.000704181627381	1.0006565728652144	1.0007358995177305	1.0009323628821665	1.0006884144872468
56345.20737484309	1.0000399723949833	1.0000826684069235	1.0000573287609955	0.9999640932781936	1.0000519876565874	1.0002519927801372	1.0000144259312373
56345.22780830374	1.000152117943838	1.0001971652365627	1.00017566498897	1.0000944878489089	1.0001742784301022	1.000377946555709	1.0001468831168654
56345.24824186474	0.9997570977421333	0.9998044867792667	0.999786860704758	0.9996743437456	0.9997460552688838	0.9999532313037853	0.999728996800439
56345.268675225976	1.0009450003418519	1.00098926551389	1.0009755125258908	1.0008883146796856	1.0009521268209864	1.0011631136079002	1.0009454269710565
56345.28910868755	0.9998432793378869	0.9998847553411696	0.9998749296210158	0.9997854882282916	0.999849719622217	1.0000639828011473	0.9998533270038662
56345.309542249604	0.9999929851598491	1.0000325825361345	1.0000266891534642	0.999927552363301	0.9999923528318958	1.0002101140109427	1.0000060921164318
56345.32997571188	1.000407978716139	1.0004440332437936	1.0004420926097914	1.000348145531604	1.0004051991443417	1.0006264738998836	1.0004288178056862
56345.35040907451	1.0001186512155904	1.0001587306338433	1.000160763009477	1.0000594667092064	1.0001256079377427	1.000350194963841	1.0001587484286751
56345.370842637494	0.9991491492057941	0.9991842013669693	0.9991902174283397	0.9990997126008349	0.9991497743119064	0.9993774631582372	0.9991919916174337
56345.39127610071	1.000394007583371	1.0004290856185674	1.000439115454198	1.0003538846701114	1.0004048574293707	1.0006361129191788	1.0004557849115976
56345.41170946438	1.0001840063816754	1.0002218284205575	1.0002358758512238	1.0001706043193284	1.0002140858022324	1.0004485229318745	1.000273154359736
56345.432143028294	0.9995604063741828	0.9995955736705266	0.9996136422937892	0.99952266905716	0.999567118226277	0.9998045741155548	0.9996337652216979
56345.452576492666	0.9999729182699855	1.0000070107776704	1.0000291297962345	0.9999782458963489	1.0000237882309773	1.0002644735746034	1.0000975475460436
56345.47301005728	0.9999632616626881	0.9999940526383186	1.0000202241370195	0.9999528391034751	0.9999995300158994	1.0002432744509508	1.000079834420496
56345.49344342224	0.999897173934354	0.9999270050093999	0.9999572355359369	0.9998855871869393	0.9999335026119789	1.0001802394050876	1.000019831770244
56345.51387688755	0.9993373547668967	0.9993607885563315	0.9993950672545473	0.9993462047177418	0.9993870034915229	0.999636553602364	0.999478826681449
56345.5343104532	0.9996613578187211	0.9996870540420381	0.9997254157984239	0.9996657457463141	0.9996911455610329	0.9999436640438136	0.9997880972616865
56345.55474381921	0.9999519155094386	0.9999796319870765	1.0000220816384304	0.9999581435121939	0.9999850185087362	1.0002404443093371	1.0000867090865098
56345.57517728556	0.999910639920855	0.9999377533594563	0.9999842797929247	0.9998919658213827	0.9999287897312346	1.0001869717133114	1.0000348517082474
56345.59561085215	1.0004710424964103	1.0004977662537464	1.0005484000231106	1.0004694178530273	1.0004826783565748	1.0007437141564266	1.0005929105107625
56345.61604421909	0.9998781654042583	0.9998976493841661	0.9999523303369663	0.9998590144908296	0.9998823840291529	1.00014590509544	0.9999964555795043
56345.63647778649	0.9995564751599455	0.9995752778751246	0.9996340145692341	0.9995552123339804	0.9995803753619379	0.9998463931467602	0.9996981816019082
56345.656911254126	0.9997431175691788	0.9997621018407448	0.9998249190195649	0.9997325043545455	0.9997595587718803	1.0000281353339313	0.9998810847605136
56345.67734462211	0.9997683136699551	0.9997899834958441	0.9998568657030905	0.9997927403511775	0.9998301707413149	1.000101208888761	0.99995539100353
56345.69777819044	0.999005387875755	0.9990229487383726	0.999093831775007	0.9990586458283798	0.9990645319613514	0.9993377313277199	0.9991933762463606
56345.71821165913	0.9995490688969383	0.9995652025176789	0.9996401685251447	0.9995917314086956	0.9995913722612938	0.9998670181447604	0.9997240877296018
56345.73864502805	0.9997513379756516	0.999763774523161	0.9998427890934957	0.9998001512840428	0.9998104332899831	1.0000883691362483	0.9999470915373342
56345.759078597424	0.9992949508264664	0.9993073153929262	0.9993903123459928	0.9993452600955522	0.9993410746298471	0.9996210326657938	0.9994817073143755
56345.77951206704	0.9993699440950633	0.9993821925715629	0.9994691992455238	0.9994287493043092	0.9994185888432002	0.9997006476070383	0.9995634039941069
56345.799945537125	0.9996640910350728	0.999671785922576	0.999762805380233	0.9997017681534366	0.9997025211378028	0.9999866634377995	0.9998516729303025
56345.82037900743	1.00022806816798	1.0002403499952373	1.0003353920885587	1.0002742434664378	1.0002692043417107	1.000555434803906	1.0004228385241323
56345.8408124781	0.9997846197696709	0.9997940782782666	0.9998930262099363	0.999805988506592	0.9998036577537363	1.000091598541637	0.9999616781841094
56345.86124594911	1.0001177347119832	1.000124773637879	1.000227681073177	1.0001432384200892	1.0001353064275147	1.000425108054781	1.0002978559515054
56345.88167942047	1.0001016013612478	1.0001028663083193	1.0002096734724584	1.0000962807824005	1.0000828462128102	1.0003743141585943	1.0002498219983957
56345.902112892065	1.0003926764824413	1.0003985426293378	1.0005092578391228	1.0003648992312741	1.0003712714227149	1.0006644223636025	1.0005426260353287
56345.92254636413	0.9998368239805934	0.9998385510957826	0.9999530500025098	0.99983922327474	0.9998066839013495	1.0001011794063417	0.9999820924553218
56345.942979836414	1.0002516996848796	1.0002510309187427	1.0003693936865667	1.0002078078323586	1.000186859284251	1.0004828931689438	1.000366239451196
56345.963413309175	0.9991157687717356	0.9991118110398056	0.9992338186675304	0.9991088668725779	0.9990744483255423	0.9993714849266824	0.9992572055071313
56345.98384688217	1.000323917579377	1.0003217913912543	1.0004476963549973	1.000316963466062	1.0002775009100129	1.0005761457655005	1.000463671755222
56346.0042802555	0.9996975034488613	0.9996913743807088	0.9998209104597444	0.9996900009989191	0.9996540681105441	0.9999536797155096	0.9998428555179556
56346.024713829196	0.9998212660484741	0.9998129884460012	0.9999462124401789	0.9998121934792504	0.9997882670541075	1.0000889813124216	0.9999793022331737
56346.04514730324	0.9993740962162908	0.9993651914335867	0.999501985386972	0.999401700388905	0.9993647030297834	0.9996662558028419	0.9995573195574616
56346.06558067762	0.9993343012593077	0.9993192151514316	0.9994595892805801	0.999358296355492	0.9993167242878682	0.999619133720341	0.9995104017498425
56346.08601425224	0.998780696248703	0.9987723986068225	0.9989162353882809	0.9988705020857293	0.9988244843515398	0.9991275168458555	0.9990185209908112
56346.10644772733	1.0003392319995592	1.0003269557036134	1.0004745140203692	1.0004203019908866	1.000369848101037	1.0006740299134935	1.0005640208524116
56346.126881102646	0.9998981376968995	0.9998821658606768	1.0000331052098972	0.9999950122964718	0.9999403280987732	1.0002449529391595	1.000133631962163
56346.14731467832	1.0003071756634012	1.0002912509225748	1.000445648465008	1.000414593246852	1.0003557435075972	1.0006609693193358	1.0005477443903263
56346.16774815434	1.0001307604013672	1.0001156718886373	1.0002733843139513	1.000210396102749	1.0001475294284359	1.0004530605338615	1.0003375383324904
56346.1881817307	0.9993744933097777	0.9993547883295253	0.9995156642053274	0.9994414816203442	0.9993999457194944	0.9997055102933398	0.9995873356667607
56346.20861510742	0.9998832992376165	0.9998616951685776	1.0000258794313917	0.9999565689650851	0.9998944066687769	1.00020028159651	1.0000789390781644
56346.229048584486	1.0000716220359196	1.0000500040550033	1.000217386096711	1.00014923662531	1.000074973362893	1.000380953551686	1.0002561711283688
56346.2494821619	0.9992734831241117	0.9992476479726716	0.9994179972793781	0.99932146315875	0.9992604917195711	0.9995661599423816	0.9994378210124901
56346.269915539546	0.9999019197012352	0.9998742741978695	1.0000477687027336	0.9999775935487891	0.9998963270490269	1.0002020201339301	1.0000697586772778
56346.29034901766	0.9997951750199514	0.9997634674704242	0.9999399134013766	0.999813519500681	0.9997457402317261	1.0000511023714336	0.999914907940789
56346.310782596	1.0001603086267288	1.00012734543447	1.0003067575896198	1.000183921798765	1.0001213119124548	1.000426390890155	1.0002861379954981
56346.3312159747	1.0007045529731817	1.0006704720750477	1.0008528130930405	1.0007339926553311	1.000643029738507	1.0009477541025371	1.000803421892465
56346.35164945375	0.9993960532419849	0.9993608329983021	0.999545688738199	0.9993798017831694	0.9993111936958461	0.9996148761531686	0.9994667888783373
56346.37208303314	0.9992505493493745	0.999210570517428	0.9993980746920161	0.9992673457715412	0.999170715335517	0.9994736033988764	0.9993216771113388
56346.39251641288	0.9997220198891829	0.9996825404318238	0.9998727314890061	0.9997110629380189	0.9996284753543561	0.99993063119515	0.9997748876407392
56346.41294999297	1.0005550465479969	1.0005146678787151	1.0007075361368836	1.0005475237441528	1.0004538670048277	1.0007552792472605	1.000595784558905
56346.4333834733	1.0005707585464159	1.000529247843856	1.0007245537921794	1.0005685034883307	1.0004723807465266	1.0007726789084117	1.0006096899915706
56346.45381695409	0.9996598114019714	0.9996204137216343	0.9998178885488257	0.9996460646365751	0.9995476982174569	0.9998464717717027	0.9996802653481273
56346.474250435116	1.000535830307508	1.0004927390006397	1.0006926455884833	1.000526469150308	1.0004174018220948	1.000715065301033	1.000545434771772
56346.494683916484	0.9995589991713367	0.9995143115955837	0.9997161886416434	0.9995740876290471	0.9994630527152272	0.9997589292160157	0.9995862468340142
56346.51511739821	0.9999046098067262	0.9998568912579086	1.000060910427715	0.9998969535406854	0.9997923441563487	1.0000866879879515	0.9999107467374939
56346.535550880275	1.000161187661635	1.0001099931097428	1.0003160411071321	1.0001837037099686	1.0000772559197857	1.0003699207207895	1.0001906891209649
56346.57641784547	1.0000912956473662	1.0000318274735438	1.0002415146316657	1.000170690037145	1.000052627245475	1.0003413543431297	1.0001553014009787
56346.596851328475	0.9991358220692107	0.9990801649487178	0.9992913241778478	0.9992218875454897	0.9991277302305818	0.9994140196326464	0.9992244358087244
56346.61728481194	1.0006082595190806	1.0005532544653195	1.0007662927404806	1.0007078720407587	1.0006039003938507	1.0008883070477004	1.0006944540347023
56346.658151779804	0.9992444816674251	0.9991840556631033	0.9993996046465544	0.999314701376174	0.9991919762749155	0.999470941706422	0.9992683712702984
56346.678585264206	1.0002223223671325	1.000159933166337	1.0003769254354917	1.0002631989971968	1.0001395157905901	1.0004160133621371	1.0002081502214368
56346.69901884896	0.9997466851065072	0.9996836707005952	0.9999016752956663	0.9997463616175551	0.9996220461132873	0.999895520208688	0.9996822372456498
56346.71945223406	0.9996126758218962	0.9995484706586906	0.9997674421635008	0.9996377236485646	0.9995044681336447	0.9997748841726657	0.9995556582515426
56346.739885819385	0.9997473343039633	0.9996782521988293	0.9998981269524865	0.9997240854565896	0.9995988133314013	0.9998660806156215	0.9996404319403156
56346.760319305184	1.0002900207325642	1.000220575115249	1.0004413200474591	1.0002865713741567	1.0001777814574826	1.0004418783037021	1.000209283384323
56346.780752691324	1.0011186700877281	1.001045647602201	1.0012671990232365	1.0011456890509487	1.0010114502905898	1.001272287664675	1.001032309851004
56346.801186277706	0.9995213416035159	0.9994534301309598	0.9996751230325093	0.9995487931142844	0.9994316094147931	0.9996884009750522	0.9994413225644305
56346.821619764436	1.000121457217552	1.0000456902210406	1.000267876398483	1.0001690551776234	1.0000435802902254	1.0002967429806546	1.0000417921249454
56346.842053151624	1.0004798709855525	1.0004040922733286	1.0006265851608835	1.000564785407626	1.0004311912207742	1.0006805066307858	1.000417592843564
56346.86248673905	0.9990315580290751	0.9989553421105601	0.999177602137215	0.9990941957069689	0.9989696898046381	0.9992145380032844	0.9989441256235675
56346.88292022683	0.9996772101440982	0.9996002985473907	0.9998226513136901	0.9997582491151275	0.9996343073939747	0.9998750575692598	0.9995966540595497
56346.903353614834	1.0004571648260716	1.0003784003790843	1.0006007324882136	1.000539754810949	1.0004081099045758	1.0006446200901216	1.0003583929476019
56346.92378720331	1.0001639861547638	1.0000803485090102	1.0003022751119766	1.000209769912874	1.0000791298997986	1.000310970701726	1.0000175783975136
56346.94422069214	1.0002293939489066	1.0001496952151134	1.0003711496416412	1.00029793070556	1.0001683985993646	1.0003955033405494	1.00009530458543
56346.96465428119	0.9999301751329402	0.9998443177806156	1.000065066243608	0.9999919323924295	0.9998469091487828	1.000069017291034	0.9997627569597176
56346.98508767071	1.0009270497704672	1.0008424888545258	1.0010626649389691	1.0010046510549484	1.0008525069053436	1.0010697435596716	1.000757761739042
56347.00552116047	1.0003122569046825	1.0002272376035837	1.0004463296701855	1.0003852477158781	1.000234801305307	1.0004466376142864	1.0001303270781174
56347.02595475057	0.9997392539738151	0.999653863878592	0.9998717232041593	0.9998093460809169	0.9996691562980675	0.9998754370867885	0.9995557900242521
56347.046388141025	1.0004133019808845	1.0003258818043683	1.0005426178603198	1.000453498581203	1.0003067398099048	1.0005075411053381	1.0001852807875118
56347.06682163183	1.0009594703702747	1.0008703915149535	1.0010858104639613	1.0009859229475497	1.000849598244771	1.0010447178586448	1.0007210782092324
56347.08725522298	0.9999555047474027	0.9998654389050631	1.0000790406803703	0.9999270009856657	0.9997762764428609	0.9999652213680017	0.9996420116018463
56347.107688614364	1.0001983491573012	1.000106066537228	1.0003179484717617	1.0001724736628768	1.0000241455641625	1.000206993433635	0.999885120036029
56347.12812220621	1.00082934243943	1.0007392660714678	1.0009493369186024	1.0007925368393304	1.0006593405958748	1.0008359759248842	1.0005166897292883
56347.148555598294	0.9995910524523903	0.9995027283849921	0.9997104214700698	0.9995746370881673	0.999431775400719	0.9996016868977149	0.9992869757144929
56347.168989090846	0.9999567874348775	0.9998688312408276	1.0000743032292496	0.9999766891974612	0.9998409207281338	1.000004209966996	0.9996949334416865
56347.18942268363	1.0004620637406483	1.000365952202345	1.0005690469886224	1.000500852822151	1.000372342120034	1.0005288361751896	1.0002263187054496
56347.209856176756	1.0008831665167401	1.0007907203508963	1.0009912371046814	1.0009556498662269	1.000805138929282	1.000954626997134	1.000660215989489
56347.23028957024	0.9995409993469669	0.9994480188380941	0.9996454195120322	0.9996205814240753	0.9994695457119795	0.9996115774032132	0.9993270337310984
56347.25072316406	0.9999714670137401	0.9998786722356001	1.0000731204345878	1.0000380722531226	0.9998864234441524	1.0000210650620251	0.9997470371308925
56347.27115665813	1.000519484412638	1.0004266788603753	1.0006180023601356	1.0005513559186519	1.0004034641994697	1.0005305285832726	1.0002680637975792
56347.29159005266	1.0012521792150257	1.0011581985770215	1.0013462333607073	1.0012908574820354	1.0011468753163373	1.0012661860971415	1.001016197506595
56347.31202364742	0.9999915937064435	0.9998957824033313	1.0000799582411075	0.9999906042988543	0.9998552117316418	0.9999663309554284	0.9997301664047185
56347.33245714264	0.999038798617601	0.9989481179961233	0.9991283007896156	0.9990751068570561	0.998935817833507	0.9990386064379521	0.9988168676421201
56347.352890738104	1.0007410724883925	1.000648435042669	1.0008248963086561	1.0007826271232636	1.0006476680126464	1.000742191877071	1.0005349012108375
56347.37332413391	1.001403849350423	1.0013145057419128	1.001486847489643	1.0014565913406344	1.0013263008442892	1.0014122381902772	1.0012201301250807
56347.39375763007	0.9994592501652189	0.9993674178736349	0.9995349872505281	0.9995147580460167	0.9993854604540005	0.9994623908766778	0.9992863227022342
56347.41419122658	1.0000126224263886	0.9999223027198356	1.0000853140283932	1.000090905293699	0.9999540520631945	1.000021976688528	0.9998617458241194
56347.434624623435	1.0006463855912424	1.000555705931877	1.0007139522096393	1.0007067812150732	1.000566755225488	1.00062545823256	1.0004812501847384
56347.455058120635	0.9994746948698431	0.9993876585488912	0.9995406406578419	0.9995493304856804	0.9994359892242889	0.9994851623911551	0.9993573183003639
56347.475491718076	0.999610071387688	0.9995218884611322	0.999669591376453	0.9996858627468591	0.9995572001570912	0.9995967037829636	0.9994850789665728
56347.495925115974	0.9997006337525709	0.9996139957447961	0.9997561897059177	0.9997677509356204	0.9996449797551668	0.9996745972039286	0.9995791869992326
56347.516358714114	1.000465516063362	1.0003829029844329	1.0005194541240956	1.000552725612735	1.000431754472067	1.0004512824920435	1.0003719944629659
56347.5367922126	1.000382352626967	1.0002974337927808	1.0004279935097735	1.0004313446807167	1.0003251011250363	1.0003342980828505	1.0002711647190377
56347.55722561144	0.9998133086230985	0.9997332220029654	0.9998575010129799	0.9998519697801687	0.9997438784900977	0.9997425283963469	0.999695524539778
56347.57765921062	1.0006019393171195	1.0005259748418946	1.0006439066910462	1.000641433742785	1.0005483733711142	1.0005362510488178	1.000505291473092
56347.598092710155	1.0006800608763686	1.0006035874988946	1.000714845877288	1.0007237263875757	1.0006249431153693	1.0006018253026394	1.0005869576969944
56347.61852611003	1.0000094731453668	0.9999384806902863	1.0000427479317593	1.0000664740912153	0.9999580439317567	0.9999237302724285	0.9999250111213156
56347.63895971015	1.0000286886591505	0.9999583117136548	1.0000554218347992	1.0000882019345083	0.9999954901092872	0.9999497370614457	0.9999672638721762
56347.659393210735	0.9994732564650147	0.999406765532849	0.9994964224707593	0.9994944405637227	0.9994135003523268	0.9993561150519908	0.999390030247779
56347.679826811545	1.000231491895873	1.0001635116617913	1.000245583878154	1.0002790904895853	1.000184786089539	1.0001154579134168	1.00016603004299
56347.70026021271	1.0003240103883824	1.0002608178047165	1.0003349946119129	1.0003503286079463	1.0002681617310516	1.0001866969957014	1.000254177519097
56347.72069371434	0.9996020241002224	0.9995410720582726	0.9996070450717184	0.9996239905897143	0.9995500278345234	0.9994562668333743	0.9995409095212007
56347.7411272162	1.0000405694521526	0.9999836321002197	1.000041224775698	1.0000845368544553	1.0000104900841595	0.9999040890573143	1.0000063467143285
56347.76156071841	0.9997488813662587	0.9996946235667306	0.9997435343036712	0.9998127206202059	0.9997472665156099	0.9996280636530548	0.9997482458367916
56347.78199422086	0.9993133665047395	0.9992616524094173	0.999301619636102	0.9993615127562707	0.9993006704806887	0.9991684582592351	0.9993069196038064
56347.802427723764	1.0001170580888856	1.000073994054554	1.0001048004742081	1.0001966766660146	1.000148997591621	1.0000033567939741	1.0001606679600579
56347.82286122691	0.9997773855128843	0.9997343493784381	0.9997556888187085	0.9998356665300452	0.9997804121214261	0.9996212726816828	0.9997976044766032
56347.84329473052	1.0004156584239452	1.0003826957468724	1.0003943171539318	1.000443582127353	1.0004019509447928	1.0002289055957527	1.0004247484591475
56347.863728334356	0.9999519715835964	0.999920575823353	0.9999221926364036	0.9999719142810012	0.9999315606458538	0.9997445516555964	0.9999599363499313
56347.884161738664	1.0004207805731116	1.0003955880004642	1.000386927080594	1.000412044859235	1.0003773615225457	1.0001759679987	1.0004112529393736
56347.90459534321	0.9996909229394777	0.9996710168736948	0.9996518139556908	0.9996497325036264	0.9996293921910684	0.9994136111446746	0.9996685655259222
56347.92502884809	1.0006233275717429	1.0006100067756762	1.0005799476364041	1.0005895817920254	1.0005711551297751	1.000340363294344	1.000615368887222
56347.945462253214	0.9994461870588223	0.9994360916576605	0.999394959970587	0.9993912844971653	0.99937924106019	0.9991336857639156	0.9994279597239707
56347.965895858804	1.0004954896014342	1.0004911235844733	1.0004385434631808	1.0004452084441973	1.000448164402551	1.0001870305071265	1.0005009201859574
56347.986329364736	0.9995159404873033	0.9995186302368391	0.9994544196056039	0.9994934406398981	0.9994906052951295	0.9992141680899661	0.9995465682954451
56348.00676277091	0.9998273220810137	0.9998342246954796	0.9997580180564146	0.9997664255147407	0.9997916687943159	0.9994993277648319	0.9998500395247508
56348.027196377545	1.000459989129377	1.0004784127322857	1.0003898801091509	1.000435886103348	1.000468441870698	1.0001598089355863	1.0005282323260023
56348.04762988441	1.0013899553189434	1.0014143416555097	1.0013131416741223	1.0013503895889229	1.0013989366039966	1.001073643227958	1.0014590138261754
56348.06806349163	0.9995560358654222	0.9995876109663744	0.999473735632869	0.9995420428336772	0.9995856508366883	0.9992443469690852	0.999644573619534
56348.088496899196	1.0007190129119614	1.0007573331730018	1.0006301484271405	1.0007144982594023	1.0007661671537516	1.0004075640200076	1.0008227257715796
56348.10893040711	0.9995795263922125	0.999625806719338	0.9994853009148096	0.999586799968357	0.9996508548555733	0.9992755136521158	0.9997034358985657
56348.129364015374	0.9995331942392371	0.9995909719643472	0.9994367004676334	0.9995175071673821	0.9995984477481237	0.9992057150617704	0.9996455550040628
56348.14979742399	0.999513131603367	0.9995758287351101	0.999407480624001	0.9995315269457951	0.9996127853517476	0.9992023632317796	0.9996528117775783
56348.17023093283	1.0000461032201222	1.000118068233318	0.9999352306890713	1.00002237234234	1.000125265214398	0.9996966632484633	1.000156585991906
56348.19066454215	0.9998312555790522	0.9999139647053884	0.9997164552756127	0.9998194075502117	0.9999314991903127	0.9994847410834247	0.9999524424991264
56348.211097951695	0.9995191383786933	0.9996094574485364	0.999396987178769	0.9994820639854715	0.9996035820993135	0.9991384602641714	0.9996125228397775
56348.231531461584	0.9994548243571443	0.9995567968918139	0.9993289986039234	0.9993909007081361	0.9995263253901638	0.9990424497269836	0.9995216844315964
56348.25196507195	0.9995385427655133	0.9996524959219598	0.999409013561367	0.9994471849241493	0.9996051964152735	0.999102208776503	0.9995854497704187
56348.27239858254	1.000351995458807	1.0004743304290828	1.000214648539438	1.00028177413854	1.0004291061616803	0.999906326766775	1.000392783792643
56348.29283209348	0.9990256745400371	0.9991623258265094	0.9988866797248511	0.9989156750747549	0.9990900808381065	0.9985483761400029	0.9990359310370813
56348.31326560466	0.9999457049118149	1.0000920076966777	0.999799456009575	0.9998550381878996	1.0000403438393726	0.9994781803135645	0.9999670212903438
56348.333699116294	1.0006290785280592	1.0007848745287424	1.000475127618418	1.0005609700624791	1.0007616174906806	1.0001788019601565	1.0006680035119278
56348.35413262829	1.000123778127238	1.0002902712932966	0.9999633591067941	1.000074598312509	1.000277986503458	0.9996749316157671	1.0001632186738747
56348.37456614051	0.9998972683950539	1.0000785387344742	0.9997340444471752	0.9998943537864443	1.0001134253952777	0.9994896571588392	0.9999766439675601
56348.394999553086	0.9997801887210546	0.9999747205024526	0.9996122735764966	0.9997709712684221	1.0000186165892813	0.999373801637662	0.9998591154294141
56348.415433166	0.9999266042622986	1.0001341197124214	0.9997532820489505	0.9999158603323413	1.0001839983452039	0.9995176685826382	1.0000011615269262
56348.43586667939	1.0002315669834325	1.0004500156352922	1.0000503749673009	1.0002411190927916	1.0005216576085314	0.9998333874235408	1.0003149925919812
56348.45630019289	0.9998569152121182	1.0000925980908226	0.9996740778143661	0.9998645255152653	1.0001617402203475	0.9994517141261486	0.9999310577791357
55599.033669439414	0.999806625797251	0.999797911466403	0.9998034790883896	0.9995519538464934	0.9998299731967998	0.9997630570351358	0.9997912380275138	0.9997997794146194
55599.054102872826	0.9994463751944451	0.9994398893107748	0.9994456589371561	0.9991975886971906	0.9994687645583552	0.9994036656446678	0.999431411060093	0.9994427396488885
55599.07453640658	1.0005667717349478	1.0005635434637228	1.0005695151946252	1.0003246243048507	1.0005799195995109	1.000516612719407	1.0005439564270793	1.0005581284157068
55599.09496974069	1.0002599975150626	1.0002584620907058	1.0002646190387456	1.000023349533288	1.0002972241164965	1.0002357605138539	1.0002626566616644	1.0002796808006433
55599.11540317515	1.000140618432909	1.0001414701820104	1.0001478049992902	0.9999101995492532	1.0001346750313884	1.0000748501177057	1.000101295340905	1.00012118743112
55599.13583660984	0.9995629717524556	0.9995661415354692	0.9995726428621176	0.9993388972011146	0.9996060252446682	0.9995483343681544	0.9995743125412123	0.9995970663704664
55599.156270044994	1.001047440667663	1.0010533971944695	1.0010600703452999	1.0008297948478164	1.0010337056673324	1.0009774174846429	1.0010029730715473	1.0010286270920525
55599.176703480385	0.9998101797072163	0.9998181852671711	0.9998250039788068	0.9995989147896334	0.9998066356443511	0.9997523631270442	0.9997774211688842	0.9998058853179874
55599.19713691624	0.9996089885785088	0.9996193310305013	0.9996262940857003	0.9994042398092671	0.9996144262105234	0.9995618321512381	0.9995864133415936	0.9996176784287419
55599.217570352324	1.0012239535845657	1.001235566000392	1.001242678261377	1.0010243496107811	1.0012526177656018	1.001201839279468	1.0012259823990197	1.0012600621518657
55599.238003888764	0.9997256080765697	0.9997407309774341	0.999747962476009	0.9995341259684465	0.9997086356828442	0.9996594504328937	0.9996830719606159	0.9997197954384136
55599.25843732555	0.999846864298163	0.9998638296307277	0.9998711840938346	0.9996615749387024	0.9999125448670563	0.9998653478412587	0.999888484482494	0.9999278376450873
55599.278870662565	0.9997813954603436	0.9998003007427013	0.999807769097193	0.9996025129648439	0.9998020370456439	0.9997564926511675	0.9997791314318134	0.9998210130417625
55599.29930420005	0.9985360000286846	0.9985567460707819	0.9985643117456412	0.9983637306964672	0.9985339537062017	0.9984901875770013	0.998512297280127	0.9985565523910169
55599.319737637765	0.9998191358130761	0.9998412809768722	0.9998489556021842	0.9996526266651885	0.9998968650597816	0.9998548626484399	0.9998764968842325	0.9999231276102637
55599.34017097595	0.9996349189722756	0.9996585603129777	0.9996663252981289	0.9994746252654751	0.9996446270285845	0.9996043141907546	0.9996254319630972	0.9996742355028413
55599.36060451437	1.000519996124291	1.0005450072913407	1.0005528636526764	1.0003656735591182	1.0005294428335945	1.0004910115524583	1.0005116318832534	1.000562523524113
55599.381037953135	1.0001726127894883	1.0002000586296735	1.0002079894815845	1.0000256238684309	1.0002275724850531	1.0001908468871485	1.000210939961607	1.000263705099255
55599.401471492245	0.9996471681566177	0.9996771672975887	0.9996851639938784	0.9995077316211596	0.9996599376446343	0.9996249063100304	0.9996444625658989	0.9996989186791798
55599.42190483171	1.0000517857350104	1.000082868700209	1.0000909315780926	0.9999183462007064	1.0001130410140082	1.0000796090749406	1.0000986443046678	1.0001546691839003
55599.44233827152	0.9994805413025779	0.9995129925525752	0.9995211067481502	0.9993536137292787	0.9994921153844223	0.9994606176531714	0.9994791069776849	0.9995364506832491
55599.462771811566	1.000102707457784	1.0001354534665567	1.0001436217589956	0.9999810979880625	1.0001355239527638	1.0001055077482812	1.0001234706462685	1.0001820075305703
55599.48320515208	0.9995689013314444	0.9996034929718921	0.9996116991261791	0.9994544074631475	0.9996078238364249	0.9995794791556625	0.9995968903170639	0.9996563431411475
55599.503638592825	0.9988305777150858	0.9988658938108378	0.998874129368928	0.9987221688719529	0.998843137807193	0.9988164072388983	0.9988332593679284	0.9988933964963663
55599.52407213403	0.9989692209708236	0.999005991746691	0.999014257295648	0.9988675628964294	0.9989852151201606	0.9989602558911647	0.9989765611307998	0.9990372138918809
55599.544505475475	1.0003366622685503	1.0003748260350493	1.0003831252360824	1.000241594341188	1.0003728841424777	1.0003495704364878	1.00036534497874	1.0004263606821253
55599.56493891726	1.0008605786396185	1.0008990665120816	1.0009073859379662	1.000771216325756	1.000896028866666	1.0008742493294813	1.0008894749541757	1.0009505656911704
55599.58537245929	1.0000772776846087	1.0001174903771282	1.0001258128010746	0.9999952469069668	1.0001190197598742	1.0000988518449692	1.0001135054930164	1.0001743521981996
55599.60580580178	0.9992632368356925	0.999305024973171	0.999313343847959	0.9991884410105144	0.9993725682784713	0.9993539396149734	0.9993680195631138	0.999428383135236
55599.626239344616	1.0002785494913677	1.000320003846121	1.0003283281925797	1.0002089233139881	1.000283283981271	1.0002661469566356	1.0002796738239952	1.000339412517748
55599.64667278769	1.0006678217685947	1.000710854675788	1.000719173189439	1.0006054086758356	1.0006988406668214	1.0006832767912597	1.0006962403186888	1.0007550802879588
55599.66710613123	1.000152460741681	1.0001965965684279	1.0002048957117433	1.0000969315267774	1.0002251402287852	1.0002110724163409	1.000223458415136	1.0002811051932252
55599.687539675	1.0002511426886396	1.000295931703132	1.0003042106462894	1.0002020337616409	1.0002816040396836	1.0002690467718607	1.000280859695945	1.000337105610464
55599.70797311912	0.9998999345146699	0.9999449492839004	0.9999531984682567	0.9998569065640215	0.9998975307513541	0.9998863793473088	0.9998976118646166	0.9999521973519148
55599.72840656359	1.000285314574659	1.000330914376268	1.0003391341292618	1.000248707220552	1.000344599177562	1.0003350978318375	1.0003457572404195	1.000398498325915
55599.748840008404	0.9999913209106485	1.0000372570802902	1.0000454361528348	0.999960984501676	1.000006573335177	0.9999985885410541	1.0000086643638695	1.0000592959607615
55599.769273453574	0.9991055562819692	0.9991522938845875	0.9991604219167017	0.999082034141259	0.999156889631848	0.999150194490327	0.9991596804123071	0.9992079639699787
55599.78970689898	0.9991409802837341	0.9991882937769364	0.9991963728161867	0.9991240146598827	0.9991594184890715	0.9991541517072948	0.9991630547668199	0.9992088283059616
55599.81014034484	0.999908004541383	0.9999559083681812	0.9999639388920615	0.9998976026680785	0.999933115944977	0.9999292807091599	0.999937605906784	0.9999807079154203
55599.83057379094	0.9998601692379183	0.9999089984233421	0.9999169685401568	0.9998567503657774	0.9998943676223553	0.9998918193992474	0.9998995581236478	0.9999397676098861
55599.85100723739	1.0005419989026065	1.0005901195198912	1.0005980297671984	1.0005439246023518	1.0005628201593457	1.0005616716389363	1.000568827868386	1.000606000892816
55599.8714406843	1.0007267715344086	1.0007754274231715	1.0007832686833635	1.000735340737872	1.0007198848854197	1.0007202085326565	1.0007267770479535	1.0007607348519412
55599.89187413145	1.0003302529315377	1.0003796320349772	1.0003873947172477	1.0003456996584514	1.000407278129916	1.0004087338516938	1.0004147107475416	1.000445295635748
55599.91230767895	1.0000028733081427	1.000051988908806	1.000059668631812	1.0000242253115181	1.000061477436123	1.000064216937196	1.000069601677007	1.0000966885841969
55599.93274102667	0.9999702887838511	1.0000181272315838	1.0000257214034116	0.9999965402191815	0.999981103276954	0.9999849801352216	0.9999897738480583	1.0000132618868165
55599.95317447487	1.0002628529287134	1.000311661632583	1.000319167923857	1.0002962610284414	1.0003055797080922	1.0003107500834103	1.0003149541589185	1.000334759591326
55599.9736080233	0.9998250266491668	0.9998741521987853	0.9998815604312485	0.99986496060074	0.9998576162060756	0.9998640782299099	0.9998676891817929	0.9998837224417838
55599.994041372185	0.9993897332093977	0.9994389592393254	0.9994462648965321	0.9994359802558951	0.9993951482131685	0.9994027413009372	0.9994057595006031	0.999417967690029
55600.014474921314	0.999261026211566	0.9993090196503035	0.9993162204875697	0.9993122548826958	0.9992810432231073	0.9992896680524295	0.9992920949260669	0.9993004471003131
55600.03490837079	0.999872974868207	0.9999214585231462	0.9999285553916049	0.9999309161198581	0.9999142141256455	0.9999240619091718	0.9999258991566263	0.9999303811546287
55600.05534172061	0.9997413626710036	0.9997888946322436	0.9997958778298615	0.9998045700438114	0.9997402654140795	0.9997514068747543	0.9997526530441738	0.9997532600776317
55600.07577527079	0.99999104629183	1.0000385413071373	1.0000454092100106	1.00006043758224	1.0000252479103058	1.0000372447740573	1.000037900837483	1.0000346525060892
55600.09620872131	1.0000917157998326	1.000139148655109	1.0001458960042933	1.000167257628889	1.0001205052574846	1.0001336416624522	1.0001337078827155	1.00012664217049
55600.11664207218	1.0000947905516375	1.0001419677905103	1.0001485898038083	1.0001762769253095	1.0000849698306309	1.0000991647202835	1.0000986418138034	1.000087817064714
55600.13707562329	1.000773932985738	1.0008203687591646	1.0008268657939032	1.0008608917153585	1.0007988231447638	1.0008141581865595	1.000813046250613	1.0007985277680507
55600.15750907486	0.9993940469761707	0.9994397482010986	0.9994461030424783	0.9994863800372853	0.9993997483197307	0.9994158206016716	0.9994141234667593	0.9993960387895352
55600.17794262666	1.0000335482003024	1.0000795565341793	1.0000857782684267	1.000132366318759	1.0000094361076066	1.0000265078154247	1.0000242236876973	1.0000026503116513
55600.19837597881	1.0001473415169313	1.0001923003648405	1.0001983818355333	1.0002512406877948	1.000186604508769	1.0002048183509675	1.0002019491008525	1.0001770218248855
55600.21880943132	1.000283369803874	1.0003283477415146	1.0003342853616874	1.000393393874283	1.000292543673989	1.0003115619715497	1.000308109110574	1.000279972742822
55600.259676337366	1.000909705389577	1.0009526753715756	1.0009583164073799	1.001029868123932	1.0009584601795642	1.0009792673198805	1.0009746497300338	1.0009405683159764
55600.28010979092	1.0001225604326547	1.0001660657226206	1.000171547090373	1.0002491903940651	1.0000909391158437	1.0001125104407365	1.0001073189756877	1.0000705790567213
55600.300543344696	0.9994753527786128	0.9995169320585643	0.9995222513735077	0.9996059496350227	0.9994915437241957	0.9995140021617542	0.9995082382982793	0.9994690310828921
55600.320976698946	1.0001362373735863	1.0001775080751942	1.0001826690265045	1.0002724897142448	1.0001584303309037	1.0001816398701995	1.000175298360912	1.0001337812089728
55600.34141015343	1.000235851512752	1.0002766506857408	1.0002816470531097	1.0003774984712035	1.000273343130269	1.0002973951289404	1.0002904813611062	1.0002468924447652
55600.361843608254	0.9997431797939276	0.9997831752729321	0.9997880010445002	0.9998897744374935	0.9997632114790235	0.9997879779629588	0.9997804989734995	0.9997350910736482
55600.38227716344	1.0005418288829584	1.0005804945406904	1.0005851528565401	1.0006929281203096	1.0005970284265975	1.000622607023724	1.0006145550335637	1.0005674966981597
55600.40271061896	1.0007682154105666	1.0008064723381518	1.0008109574055017	1.0009246219545176	1.0007676005367538	1.0007938176535363	1.0007852001980069	1.0007367570922006
55600.42314407484	1.00019213034453	1.0002284927649612	1.0002327981657095	1.0003521978786747	1.0002319919727116	1.0002588722360393	1.000249698511934	1.0002001446658693
55600.44357743107	0.9994854954387062	0.999520828887802	0.9995249514976366	0.9996499989943142	0.9995060925337639	0.9995335941591352	0.9995238696193144	0.9994734566530851
55600.46401098753	0.9999982889774925	1.0000333548684288	1.000037297037032	1.0001680757557287	0.9999741068478779	1.000002281198559	0.9999919973389834	0.9999409056846275
55600.48444444445	0.9993075761541313	0.9993412802797879	0.9993450346569301	0.9994813142213791	0.9993528510833521	0.9993815659286984	0.9993707373943737	0.9993192632384106
55600.50487780161	1.0000422002885443	1.0000749961823425	1.0000785655594286	1.0002204650712498	1.000042742976523	1.000072086733737	1.0000607024821802	1.00000901486258
55600.52531135912	1.000142990559327	1.0001747744690814	1.0001781539452639	1.000325508891068	1.0001558009927205	1.0001857993887187	1.0001738690946762	1.0001222313294162
55600.54574481709	0.9999306325577167	0.999961572877614	0.9999647590167439	1.0001174397845674	0.9999239243079127	0.9999544788136564	0.999942010317574	0.9998906682069477
55600.5661782753	0.9995707688519283	0.9996001724000155	0.9996031625182161	0.9997610569402908	0.9995498854276259	0.9995809997742396	0.999567998934117	0.9995171805658088
55600.58661173374	1.0002675552417564	1.0002955683103152	1.0002983632573146	1.0004615498873357	1.0002448856999349	1.000276453872221	1.0002629103165508	1.0002127738046631
55600.60704519264	1.0004456011627465	1.0004725181321865	1.0004751141178554	1.0006434191558127	1.0004550154469363	1.00048714009788	1.000473063958678	1.0004238380940922
55600.6274787519	1.0000514301420635	1.0000784091256254	1.0000808026187304	1.0002540316538544	1.0000455799030565	1.0000781778740289	1.0000635821733306	1.0000154905458591
55600.64791211138	1.0002453954083987	1.000270763778908	1.0002729542100137	1.0004511069609305	1.0002401974788417	1.0002731353637038	1.0002580155325553	1.0002112098793072
55600.668345571336	1.0001321178066953	1.0001568634841838	1.0001588482264214	1.0003417662625882	1.0001556491886552	1.0001891747514846	1.0001735393342468	1.0001282017215793
55600.688779131524	1.0000228585386872	1.0000472665542641	1.000049043797785	1.000236619122362	1.0000192257223997	1.0000530042064746	1.0000368586001789	0.9999931462797328
55600.70921249205	1.0006566819499774	1.0006784225211833	1.0006799916873523	1.000872254412741	1.0006952861248068	1.0007295176300661	1.0007128528717866	1.0006708717468016
55600.72964605294	0.9996595148321007	0.999679452089414	0.9996808089846403	0.9998773297944951	0.9996663626865829	0.999700960221398	0.9996838098848769	0.9996437574660888
55600.750079514175	1.0000137262538655	1.0000334086581242	1.000034553617558	1.0002354777363733	1.0000256326922543	1.0000605575550783	1.0000429027073792	1.000004831714208
55600.77051287575	0.9997684793786193	0.9997874313255147	0.9997883620768332	0.9999934483248043	0.9997626378921021	0.9997978943552687	0.9997797509719999	0.9997437796757292
55600.790946437686	0.9998772598254907	0.9998939335934108	0.9998946490026154	1.0001038448129278	0.9998652991054784	0.9999009248536062	0.9998822913254791	0.9998484838112818
55600.81137989985	0.9999321455161522	0.9999486949145552	0.999949193494424	1.0001623611851922	0.9999017517544213	0.9999376002300521	0.9999184828764687	0.9998869027303625
55600.83181326248	0.9994208558148571	0.9994355457055775	0.99943582593067	0.9996527120672783	0.9993938759821093	0.999430001458388	0.9994104162743251	0.9993811239854125
55600.85224682534	1.0001997527436906	1.0002137470704124	1.0002138079716838	1.0004345601601574	1.0001821997591565	1.0002186304257863	1.0001985569388574	1.000171542137957
55600.87268028856	0.9999970157789554	1.0000100464488126	1.0000098866428166	1.0002341536465067	0.9999354631663501	0.9999722038978613	0.9999516683110635	0.9999269711454252
55600.893113752114	0.9996058866454912	0.9996171147628568	0.9996167332851548	0.9998443310563395	0.9996132999868729	0.9996501168232199	0.9996291265344078	0.9996067416667263
55600.91354721603	0.9997806786884013	0.9997914104700708	0.9997908060975497	1.0000217206896795	0.999749444434169	0.9997865491882199	0.9997651002106598	0.9997449947157666
55600.93398068029	0.9996038957660002	0.999613185477538	0.9996123574401875	0.9998463623361542	0.9995968823040986	0.999634206481369	0.9996123108483326	0.9995944526656504
55600.95441414489	1.0002084920943268	1.0002164499347543	1.0002153965760852	1.000452528191302	1.0001875719197593	1.0002251851293187	1.0002028320434495	1.0001871555467916
55600.97484760974	1.0004294728405616	1.000436144372429	1.0004348650674029	1.0006748844231341	1.0004179111762161	1.0004556190793552	1.0004328222832275	1.0004192671354613
55600.99528107505	0.999303185415286	0.9993090639960313	0.9993075598981607	0.9995499884626604	0.9992524948748911	0.9992903366691545	0.9992671347881018	0.9992556363689606
55601.01571454058	1.0006056941573716	1.000610076492214	1.0006083432024329	1.0008536150036553	1.0005755152748335	1.0006135305988781	1.000589871299938	1.0005803059677842
55601.03614800659	1.0000361943965428	1.0000398040096956	1.0000378439677258	1.0002853444162558	0.9999957964368984	1.0000339464245938	1.0000098811258653	1.0000021614760457
55601.05658147283	0.9999830906064613	0.9999858716620934	0.9999836834306806	1.0002333788509172	0.9998954794979629	0.9999337916743287	0.9999093153379698	0.9999033177463239
55601.077014939416	1.0004454824550617	1.000446881708748	1.0004444635684473	1.0006963212204816	1.0004100208130797	1.0004484457735545	1.0004235494427378	1.000419141842343
55601.097448406355	1.0005767362467943	1.000576619074017	1.0005739712581707	1.0008277446527383	1.0005262534606465	1.0005648824071924	1.0005395823650989	1.0005366291351037
55601.11788197352	0.9999636314649555	0.9999626771175977	0.9999598013391721	1.0002151347955983	0.9998956570147048	0.9999341348049271	0.999908456967538	0.9999068130244056
55601.13831544116	0.9994698789282519	0.9994680387305839	0.9994649346039639	0.9997216887420377	0.9994470197332437	0.9994856406085292	0.9994595873648453	0.9994590973628675
55601.158748809146	1.0003035225538937	1.000300726544564	1.0002973896385206	1.0005557361305888	1.000266036133767	1.0003047302489498	1.0002782748257357	1.0002787788621703
55601.17918237737	1.0008729061065516	1.0008691264563776	1.0008655571612015	1.001125258132454	1.000839450042619	1.0008782882033131	1.0008514434931999	1.0008527782591288
55601.19961584593	0.9998357996987719	0.9998302640098132	0.9998264680654757	1.0000869329851947	0.9998418490994995	0.9998806839022958	0.999853499616492	0.9998554945933763
55601.220049214964	1.0000494567550018	1.0000430605724935	1.0000390333817992	1.000300413097417	1.0000359731493271	1.000074820547599	1.0000472712463084	1.0000497577936798
55601.240482784226	1.0002538340219702	1.0002461680235117	1.0002419095550399	1.0005040262011895	1.0002217534907234	1.0002606367379654	1.0002327296120928	1.0002355361056923
55601.26091625384	0.9996800223512222	0.9996709406360211	0.9996664543817214	0.9999289269596381	0.9996918615994882	0.9997306837617556	0.999702446300959	0.9997053987930434
55601.28134962369	0.9993098157967935	0.9992998762459963	0.9992951616633047	0.9995578655284192	0.9992326283401706	0.9992714902613686	0.9992429280365285	0.9992458559012485
55601.30178319401	1.0000016056397205	0.9999904851745348	0.9999855373963086	1.0002485729303903	0.9999689677375633	1.000007785464053	0.9999788711492135	0.999981609242403
55601.32221666467	0.9997325924199314	0.9997211123170372	0.9997159362771132	0.9999788714423195	0.9996957080436033	0.999734486285898	0.9997052566364648	0.9997076366459465
55601.342650235565	0.9989861592364868	0.9989731807823299	0.9989677795322536	0.9992303083568251	0.9989316123707053	0.9989705340248095	0.9989410113398695	0.99894287137822
55601.36308360692	1.0003770375172987	1.000363635576708	1.000357997812677	1.000620501190971	1.0003447339307103	1.0003835089416968	1.0003536355008282	1.0003548232215478
55601.38351707852	0.9997088676691049	0.9996950273699938	0.9996891649936143	0.9999509210887474	0.9996988152247426	0.9997375695396064	0.9997074148654824	0.9997077773703362
55601.40395065046	0.999898614991581	0.9998834501327483	0.99987735875092	1.0001384106741902	0.9998855083663315	0.9999241111649971	0.9998936576694278	0.9998930526739567
55601.42438402276	1.0007089703233414	1.0006927599648838	1.0006864361543057	1.000946763404203	1.0006772025407504	1.000715839006356	1.0006850754975143	1.000683366354939
55601.444817495394	0.9995111480245924	0.9994938957997269	0.9994873529813401	0.9997462518388488	0.9995089800269927	0.9995476858217616	0.9995166811100404	0.9995137449081342
55601.46525106839	1.0001171867889005	1.000099737056339	1.0000929642518155	1.000350721198603	1.0000864968753285	1.0001250126461663	1.0000937199989899	1.000089434600699
55601.48568444172	0.9995538262222514	0.9995361860372901	0.9995291919186107	0.9997853242415913	0.9995442499988341	0.9995826377642508	0.9995511004997404	0.9995453627719957
55601.5061180153	0.9998135249091105	0.999793621018562	0.9997864007257609	1.0000409383142266	0.9997670632703629	0.9998054270953248	0.9997736288449233	0.9997663369827458
55601.52655148934	0.9996365924381155	0.9996161439112008	0.9996087014433914	0.9998613530973653	0.9996113785920554	0.9996495600090928	0.9996175209460759	0.9996085904012307
55601.54698486361	0.9995966122731239	0.9995757070103313	0.9995680423288097	0.9998186634408941	0.9996104953826129	0.9996487097186759	0.9996164329243636	0.9996057862111267
55601.56741843823	0.9994324800826812	0.9994112369857567	0.999403352072877	0.9996517331432503	0.9994167717499981	0.9994548279331205	0.9994223278680656	0.9994099021810436
55601.5878519132	0.9999233747027362	0.999902006910374	0.9998938975693606	1.0001400228296005	0.9999259801676018	0.9999638443439511	0.999931105992317	0.9999168380047759
55601.60828538852	1.0003252790569368	1.0003036002842027	1.0002952681410606	1.0005389366637143	1.0003213422851145	1.0003592096821932	1.000326244821514	1.0003100919417203
55601.62871886419	0.9999439257602025	0.9999204364741453	0.9999118892153629	1.0001527342723493	0.9999473643311269	0.9999851226287608	0.9999519651524382	0.9999339087739495
55601.64915234021	1.0002638139111624	1.0002405253505642	1.0002317581868392	1.0004697751797673	1.0002527510064028	1.0002903755913857	1.0002570110442408	1.0002370191068244
55601.66958581645	1.0003040438703448	1.0002793824730785	1.0002703990533974	1.0005053474147436	1.0002724827933172	1.000310023940999	1.0002764702394054	1.0002545393030386
55601.69001929317	0.99943655465182	0.9994120084744336	0.999402818430214	0.9996343171060932	0.9993552972931452	0.9993926838657522	0.9993589813411288	0.9993351363638182
55601.71045277012	0.9996647145163142	0.9996396301322025	0.9996302248982725	0.9998583606774477	0.9996104140339914	0.999647622858941	0.9996137400809496	0.9995879672366415
55601.73088624753	1.0010777156762443	1.0010517776635521	1.001042147166065	1.0012670176145395	1.0010446179285601	1.001081777683055	1.00104768241539	1.0010199712714156
55601.75131972518	1.0006293995657574	1.0006032608276088	1.0005934242340557	1.0008144429947565	1.0005697164442573	1.0006067080261576	1.0005724743597293	1.0005429101100765
55601.77175320318	1.000396479839177	1.0003690393955256	1.0003589962645607	1.0005760506329944	1.000375376610894	1.0004121558331578	1.000377782701602	1.0003464013946628
55601.792186781524	1.0008904678496873	1.0008629081510727	1.0008526526907007	1.0010657393736457	1.0008449605334908	1.0008817370176255	1.000847209875273	1.0008140422049676
55601.81262016022	0.9997462192334113	0.9997182799130913	0.999707830669958	0.9999164460526219	0.9996861496267027	0.9997226878352211	0.9996880721737027	0.9996532347158518
55601.83305363915	0.9994338280632805	0.9994052506612765	0.9993946009113672	0.9995987699865483	0.9994136370121343	0.9994500107382139	0.9994152843242491	0.999378817019713
55601.85348721854	1.0001227935344317	1.000094172833314	1.0000833135412535	1.0002830874124942	1.0000775713899464	1.0001137902157953	1.0000789287461078	1.0000408725101062
55601.87392059817	1.0006045096829768	1.0005752509667825	1.0005641859228585	1.0007593688416392	1.000539975275357	1.0005760927908158	1.0005411119130754	1.000501555625051
55601.894354178265	1.0005849066203036	1.0005554723847663	1.0005442088489072	1.0007345550989977	1.0005665594908109	1.0006024802365023	1.0005674040033905	1.0005264533195544
55601.93522103926	1.0006175509073996	1.000587960597726	1.000576304898775	1.0007565673697798	1.0005873478432334	1.000622985733118	1.0005877460918138	1.000544295721359
55601.95565462029	1.0004916929713865	1.0004613453359263	1.0004494981453809	1.0006244884145936	1.0005196227225037	1.0005550540552155	1.0005197486151014	1.0004752045645204
55601.976088101655	1.0003334330139257	1.0003035845111947	1.0002915482530566	1.0004611306345197	1.0003238280253046	1.0003590391504003	1.000323681263971	1.000278156034579
55601.99652148338	0.9989265573231287	0.9988964220582821	0.9988842141068972	0.9990480574953078	0.9989311014640709	0.9989660584287033	0.9989306997341052	0.998884358917416
55602.016955065454	0.9998197363458784	0.9997898437749119	0.9997774381960465	0.999935798831928	0.9998359663558817	0.9998707747562544	0.9998353418294442	0.9997881890429352
55602.03738854775	0.9996272397320438	0.9995968423211927	0.9995842545956126	0.9997368367100594	0.999635357001608	0.9996700267162153	0.9996345679307348	0.9995867675535326
55602.057822130526	1.0001039789757027	1.0000729853928947	1.0000602092150668	1.0002069976837176	1.0001093675905188	1.000143847730527	1.000108347688154	1.000059979791813
55602.07825551353	1.0005578889510724	1.000527618281958	1.0005146559760119	1.0006555309220717	1.0005357063936908	1.0005700089063811	1.00053447811011	1.000485657412353
55602.09868899688	1.0004752111323674	1.000444492546332	1.0004313532702884	1.0005661298802406	1.0004200371008614	1.000454110994803	1.0004185777201056	1.0003694430254702
55602.11912258058	1.0005311960196794	1.000501256971076	1.000487941191789	1.0006165361652255	1.0005375543393926	1.0005715345430977	1.0005359992321214	1.0004866499002565
55602.13955596463	0.9998811515298918	0.9998493649156567	0.999835884510291	0.9999581129837741	0.9998745531154797	0.9999083263185933	0.9998728258183542	0.9998234099299075
55602.15998944903	0.9995619946495329	0.9995313281368099	0.9995176811499952	0.9996334973043877	0.9995231644522106	0.9995566559565789	0.9995211878837715	0.9994717965858232
55602.18042303378	0.9994055440626767	0.9993750636200681	0.9993612503408789	0.999470588131552	0.9994246297948896	0.9994578839730853	0.9994224480532046	0.9993731724146376
55602.20085641876	0.9997629304558595	0.9997329908472345	0.9997190065934222	0.9998218382266344	0.9997685222687451	0.9998016471751313	0.9997662363566296	0.9997171547076156
55602.221289904206	1.0000488676500676	1.000018420826547	1.0000042690006705	1.0001005050455605	1.0000172279449588	1.0000501103819082	1.0000147369024825	0.9999659506650544
55602.24172348989	1.001015695394236	1.000985419444209	1.0009710927315614	1.001060717845928	1.001020082229664	1.0010526618302238	1.0010173075816016	1.0009688723701777
55602.26215687604	0.9996305435752767	0.9996004856501287	0.9995860203515757	0.9996687595992365	0.9996498848563221	0.9996822862649218	0.9996470447428946	0.9995991641701198
55602.28259046241	0.9999823824260846	0.9999531797177291	0.9999385534570097	1.000014495714906	1.0000048286253098	1.0000369602391208	1.0000017786618867	0.9999544514430739
55602.30302394914	0.9997630418906749	0.9997328977125558	0.9997181214929867	0.9997871659758683	0.9997885550414948	0.9998204450192569	0.9997853524717133	0.9997386834912813
55602.32345733622	0.999575726939672	0.9995472834394573	0.9995323594885926	0.9995944605590726	0.9995788536240335	0.9996105080427761	0.9995755129959067	0.9995295735912206
55602.34389092364	0.9999941323908317	0.999964434036771	0.9999493560313666	1.0000045041888015	0.9999471501106983	0.9999785965902656	0.9999436873246499	0.9998985169532045
55602.364324411305	0.9994168042355378	0.9993876012609895	0.9993723869584297	0.9994204889511156	0.9994110073795677	0.9994422257507825	0.9994074428779808	0.9993631429141492
55602.38475779943	1.0008320374441442	1.0008031293775697	1.0007877511084837	1.0008288630808837	1.0008198216699973	1.000850791375562	1.0008160752432709	1.0007726134187729
55602.405191387785	1.0002481281622608	1.0002201069944603	1.0002045981623788	1.000238603989933	1.0001424561926333	1.0001731287500242	1.0001385612806148	1.0000960777361363
55602.42562487661	0.999381325375185	0.9993521729226307	0.9993365409918695	0.9993634190755604	0.999357386431279	0.9993877954132852	0.9993533888203641	0.9993119282516357
55602.44605846566	1.0000008156586095	0.9999735705060975	0.9999577950904209	0.999977570859809	0.9999691666144915	0.9999992939093723	0.9999650081614473	0.9999245468914194
55602.46649185507	1.0005348631628503	1.000507175009556	1.0004912602502756	1.0005039134008302	1.0004970918348428	1.0005269667628829	1.0004928135217483	1.0004533847959325
55602.48692534483	1.0005886140298839	1.000561600636844	1.000545557018606	1.0005510728201243	1.0005764458310753	1.0006060835326411	1.000572086938592	1.0005337314625578
55602.52779232538	1.0004909450660502	1.0004647383834622	1.000448449294771	1.0004397005803891	1.0004595357042652	1.000488586299339	1.0004549380284535	1.0004187804481122
55602.54822581619	1.0004500412990103	1.0004239375440542	1.0004075301395459	1.0003916675125197	1.0004074714427134	1.000436175255908	1.0004027136192357	1.000367662229775
55602.56865940722	1.0001705416141846	1.0001440377143114	1.0001275190073233	1.0001045681964937	1.0001146893601027	1.0001430868157866	1.0001098283183287	1.0000758880265994
55602.58909279872	1.0004783258052394	1.0004533485728118	1.0004367119121986	1.0004066850239677	1.0004241523271455	1.0004522759570011	1.0004192087438628	1.0003863495276177
55602.60952629046	0.9996492783315903	0.9996247953283534	0.9996080628007282	0.9995710294311161	0.9996331550175594	0.9996609135897361	0.999628082692832	0.9995963252346142
55602.62995988265	1.0000442611295874	1.0000206184022837	1.0000037726942888	0.9999597283799746	1.0000182862842877	1.0000457033470729	1.0000130779361436	0.9999823628418515
55602.650393275086	0.9996798824211801	0.9996557441859667	0.999638801268213	0.9995878232885508	0.9996459425125004	0.9996730195177492	0.9996406328467139	0.9996109568168995
55602.67082686787	0.9999170365585585	0.9998938735422076	0.9998768263909651	0.9998189347790233	0.9999108159214334	0.9999376149583717	0.9999054543543526	0.9998767658562242
55602.691260360996	0.9991950346419091	0.9991717597541161	0.9991546279958249	0.9990899376648836	0.9991756399817855	0.9992020039888456	0.9991701100401459	0.9991424000727573
55602.71169375436	0.9997547095936049	0.9997329586448347	0.9997157235236984	0.9996442144793853	0.9997666401758881	0.9997926664708932	0.9997610044678413	0.9997341930947508
55602.732127348194	0.9993880938599796	0.9993656905157268	0.9993483712728103	0.9992701764258605	0.9994135261564235	0.9994391437498232	0.9994077520698347	0.9993818177286364
55602.75256084237	0.9995969007045695	0.9995749908973043	0.9995575808320462	0.9994727299643174	0.9995689626810061	0.9995942686190705	0.9995631390873562	0.9995380162957137
55602.77299433678	0.9984666076635367	0.998445973796691	0.9984284995942784	0.9983371919903601	0.9984690069717711	0.9984938189686695	0.9984629988384578	0.9984386625313817
55602.793427831544	1.0006800506461784	1.0006592508263217	1.0006416572243184	1.0005436656736804	1.0006706821827818	1.0006951866667066	1.000664581130114	1.0006408904359645
55602.813861326766	0.9999717537059414	0.9999516497550318	0.9999339913286209	0.9998296833548279	0.9999701331784527	0.9999942198826074	0.9999639269984701	0.9999408884105576
55602.83429492223	0.999673218512181	0.9996539235969828	0.999636196546028	0.9995256326786007	0.9996751521377932	0.9996988082469043	0.9996688231200823	0.9996463590902352
55602.85472831804	0.9998942331030548	0.9998754353336147	0.9998576338374561	0.9997408597124227	0.9999324762420967	0.9999556642238004	0.9999259778538692	0.9999040051935333
55602.87516181419	0.9999551650586251	0.9999364232201482	0.9999185535161332	0.9997956941628697	0.9999665103116218	0.9999893060909527	0.9999599329745098	0.9999383833637825
55602.895595410584	0.99942335886327	0.9994047453192627	0.9993868214461425	0.9992580659606539	0.9994051950185375	0.9994274595744259	0.999398424871259	0.9993772351948803
55602.91602880744	0.9991030693140709	0.9990854899644644	0.9990675115997897	0.9989329565064606	0.9991059431018645	0.9991277987647994	0.9990991020655936	0.9990781884170287
55602.93646230464	1.0012783284505298	1.001261946508965	1.0012438720874435	1.0011032946622411	1.001219179404112	1.0012405993954958	1.0012121787732315	1.0011914106545394
55602.95689580208	0.9993850011039984	0.9993676466592928	0.9993495531153024	0.9992036524754506	0.9994084859933627	0.9994293469004978	0.9994013225315117	0.9993807010893347
55602.97732929987	1.0004802356495939	1.0004647813554657	1.0004466180576956	1.000295096319507	1.0004749431452478	1.0004953720857226	1.0004676695250339	1.0004470523036586
55602.99776279812	0.9994565848938852	0.9994409584438902	0.9994227673919108	0.999266084554298	0.9994665341057818	0.9994863975654271	0.9994590822438438	0.9994384295553489
55603.01819639661	1.0002347367009812	1.0002190184281212	1.0002007703513496	1.0000387893119775	1.0002733966585082	1.0002927337026755	1.0002657626396798	1.0002449533068731
55603.03862979545	0.9999049784910091	0.9998892822892373	0.9998710009069501	0.9997040475324752	0.9999000967960379	0.999918874057188	0.9998922867667861	0.9998712624633945
55603.05906339463	1.00034312707597	1.0003288291813044	1.000310503965828	1.0001386025615753	1.0003389877215905	1.000357274927624	1.0003310567135237	1.0003097175768796
55603.079496894046	1.0013110175801838	1.0012972177062345	1.0012788424775823	1.001102053253011	1.0012875882664674	1.0013053370091285	1.0012794819444155	1.0012577348754839
55603.09993029393	0.9995919393948918	0.9995786551730641	0.9995602828289485	0.9993792456777707	0.9995690710650352	0.9995862139466054	0.9995607983234059	0.999538622067289
55603.12036389416	1.0003225476694022	1.0003092141949241	1.0002908033263294	1.000105245306714	1.0003051406217127	1.0003216987233214	1.0002966659381078	1.0002739275511312
55603.140797394626	0.9996550608213267	0.9996418104598039	0.9996233903813833	0.9994337405950533	0.9996428007886664	0.9996588449401277	0.9996342372121472	0.9996108928032188
55603.16123079544	0.999932115204396	0.9999193497202796	0.9999009066258143	0.9997071613611236	0.9999522596324205	0.9999675598039024	0.9999433595362998	0.9999193131249536
55603.18166439672	0.9993433706687219	0.999332130114198	0.9993136835640724	0.9991161890380177	0.9993555714678597	0.9993703264212024	0.9993465623163584	0.9993217661128988
55603.20209789823	1.0004431580723907	1.0004308869040401	1.0004124093875426	1.000211011579772	1.000482730413093	1.000496846200278	1.0004734836142477	1.000447827550712
55603.2225315001	1.0001861179884919	1.000175839677657	1.000157359815044	0.9999525125379267	1.0001789885623893	1.0001924322398832	1.0001695118102802	1.000142970038296
55603.2429649023	0.999199300186942	0.9991892059032386	0.9991707408497946	0.998962785678246	0.999191709236231	0.999204485536522	0.9991820289338577	0.9991545633825994
55603.26339840475	0.999849583601004	0.9998400652539429	0.999821588388524	0.9996103760577095	0.999854091259154	0.9998662142456194	0.9998441901636063	0.999815702741184
55603.283832007655	1.0001528037552967	1.0001434358885746	1.000124957279177	0.9999107514783299	1.0001067445356533	1.0001181382859525	1.00009656250951	1.0000670170665233
55603.3042654108	1.0002450131994873	1.000236192252974	1.0002177194447974	1.0000007600353615	1.0002470286168177	1.0002577133641317	1.0002365946757736	1.0002059531367902
55603.32469891441	1.0015915954405805	1.0015820699730014	1.0015635834962693	1.0013437932727085	1.0015778474688346	1.001587791769871	1.0015671115180187	1.0015353007661592
55603.345132518254	0.9998148416285098	0.999806159895364	0.9997877210257852	0.99956598652743	0.9997777373924367	0.9997869645982317	0.9997667939045533	0.9997338873619834
55603.36556592244	1.0004211915027241	1.0004127661267608	1.0003943345743884	1.0001703327005163	1.0004138828344946	1.0004223360281317	1.0004026305270242	1.0003685281600245
55603.38599942698	1.0001067989421148	1.0000986508246557	1.0000802472275618	0.9998543877829118	1.0000898508828278	1.0000975131089624	1.000078297876174	1.0000430198417813
55603.406433031865	0.9997870372440304	0.999779763945226	0.9997613920482228	0.999533883143673	0.9997637918603254	0.9997706761369467	0.9997519566017751	0.9997154993495945
55603.426866437105	1.0005113701203607	1.0005037549028541	1.0004853992280456	1.000256210236607	1.000533432869829	1.0005394988406724	1.0005212600922042	1.000483586855133
55603.447300042695	0.999788075847297	0.9997807719082159	0.9997624626774769	0.9995321334610553	0.9998052777383025	0.9998105069404275	0.9997927821311792	0.9997539629348665
55603.46773354863	1.0000979705090156	1.0000912888194073	1.0000730107690343	0.9998415132378716	1.0000623675539448	1.0000667739138123	1.0000495505684774	1.0000095696191191
55603.4881670548	0.9998882916222679	0.9998816920030613	0.9998634583190841	0.9996311229469977	0.9998784624835254	0.9998820419585439	0.9998653331242229	0.9998242400460541
55603.508600561436	1.0003363157443181	1.0003294640018283	1.0003112663841947	1.0000781510565202	1.000336714728925	1.0003394174304165	1.0003232176356658	1.0002810271870926
55603.5290340683	0.9999667019217425	0.9999593374188281	0.9999411944256871	0.9997077008044156	0.9999330884006312	0.9999349321146728	0.9999192606371355	0.9998760613483877
55603.54946747552	0.9994169649399437	0.9994094010763285	0.9993913195981763	0.9991577012251803	0.9994431526981689	0.9994440858804803	0.9994289486506777	0.9993848073471491
55603.56990108309	0.9992138328401848	0.9992073642516942	0.9991893416256954	0.998955728366915	0.9991883028196743	0.9991883379279006	0.9991737358895658	0.9991287153807563
55603.590334591	0.9996528182480118	0.9996468843479599	0.9996289126839686	0.9993953653282768	0.9996421679593344	0.9996412385587771	0.9996271661828097	0.9995813172621868
55603.610768099265	1.000363602788849	1.0003570656365086	1.0003391438044436	1.0001058097375857	1.000381744177126	1.0003798636808672	1.0003663222883497	1.000319724777214
55603.63120160788	1.000471868682739	1.0004659647237704	1.0004481072118898	1.0002153367100897	1.000424319932413	1.0004215550332192	1.0004085592302143	1.000361350220998
55603.65163511672	1.0001503819049342	1.000144370865173	1.0001265890025726	0.9998946908001264	1.0001377875777027	1.0001339835254912	1.0001215420375287	1.000073852976268
55603.67206872604	1.0001830947069754	1.000176624953152	1.000158916083213	0.999928015452857	1.0001947186744755	1.000189901142272	1.0001780139562313	1.0001299547257791
55603.692502135586	0.9994080831763854	0.9994018149789266	0.9993841969820015	0.9991546854901506	0.9994001731223173	0.9993944281653059	0.999383109418161	0.9993348585234604
55603.71293564559	1.0000551576557182	1.0000492762881703	1.0000317277245083	0.9998034831460344	1.0000582659634751	1.0000514833414658	1.000040720548194	0.9999923545616468
55603.73336925584	0.9998253267159333	0.9998196885841361	0.9998022285128696	0.9995756543161332	0.9998493602418516	0.9998414841465317	0.9998312911179723	0.9997830101182075
55603.75380266643	0.99996946003931	0.9999626590941681	0.9999452846290361	0.9997204969417799	0.9999907557945157	0.9999819003433945	0.9999722774346267	0.9999242320900174
55603.77423627737	0.9990812259331159	0.9990754542035776	0.9990581867961859	0.9988356141768184	0.9990865281296222	0.999076655150661	0.9990676160020926	0.9990200342922876
55603.794669788665	1.000154319069132	1.0001483064028118	1.0001311158056374	0.9999105180589958	1.0001718252215699	1.0001608432912703	1.000152373603776	1.0001053467476848
55603.81510320019	0.9993293938031592	0.999321998300519	0.9993049207797361	0.9990869106339828	0.9993532362983021	0.999341137818845	0.9993332577348678	0.9992870721686481
55603.83553681218	1.0003706123509044	1.0003642907423806	1.0003472979820793	1.0001316590053277	1.0004105751740933	1.0003973588191986	1.000390057110694	1.0003448298626982
55603.85597032452	1.0002337620679895	1.0002265438406719	1.0002096595616994	0.9999968360772595	1.0002124220852344	1.000198155562749	1.000191445473886	1.0001474472527172
55603.87640373709	1.0005607838598225	1.0005540111200588	1.0005372310631546	1.0003273090482885	1.0005438942638545	1.0005284374194157	1.0005223187989738	1.0004797461740955
55603.89683735001	1.0002643069642605	1.0002573731202666	1.0002407113184177	1.0000340028127512	1.0002974013423995	1.0002808183351508	1.0002752980660174	1.0002344027774979
55603.9172708634	1.000926632888624	1.0009194255398552	1.0009028696167424	1.0006993551269803	1.0009267001636983	1.0009089142748955	1.0009039908424573	1.0008649703858636
55603.93770437702	0.999878259612119	0.9998706171563057	0.999854198901673	0.9996543985208931	0.9998562105782545	0.9998372888643823	0.9998329734841398	0.9997961322891202
55603.95813789087	0.9998633154006777	0.9998557194778532	0.999839425309469	0.9996432982559263	0.9999004529968358	0.999880380621059	0.9998766707205329	0.9998422080551309
55603.97857140519	0.9998895239491002	0.999881300672554	0.9998651334415545	0.9996728372214451	0.9998846858139805	0.999863389677122	0.9998602883047191	0.9998284532952528
55603.999005019854	0.9998284405397319	0.9998196820698225	0.9998036466773209	0.9996153590270602	0.9998152516750599	0.9997927401827009	0.9997902501500586	0.9997612943965783
55604.01943843487	0.9998200584032796	0.9998113496608699	0.9997954487221632	0.9996113158928136	0.9998231327097259	0.9997994001899869	0.9997975238382433	0.999771697249
55604.039871950125	1.001036549477713	1.0010272634942747	1.0010114811712205	1.0008314348850282	1.001023140339031	1.0009981711785623	1.0009969094677564	1.000974438855999
55604.06030556584	1.0006406381415043	1.000629811556764	1.0006141768514865	1.0004386581327163	1.0006074362940314	1.0005812503021936	1.0005806081379582	1.0005617874155428
55604.080739081786	1.0006339225342424	1.000624478577435	1.0006089887412364	1.0004380693422243	1.0006096037221353	1.0005821188734956	1.000582097963603	1.0005671718032494
55604.101172498085	1.0002143502642513	1.0002045543964413	1.000189219202312	1.000023105163816	1.00021992276945	1.0001912150152892	1.0001918172470294	1.0001810427626272
55604.121606014734	0.9998286511886686	0.9998171119707138	0.9998019342002936	0.9996407482542792	0.9998016942449243	0.9997717543354857	0.9997729811954652	0.9997666057353118
55604.142039631726	1.0003780374454199	1.0003659641859304	1.0003509330333247	1.0001946516840978	1.0004030904860752	1.0003718119695253	1.0003736667376844	1.000371931939167
55604.162473149074	1.000583721116802	1.000571712611279	1.0005568367124402	1.000405638484995	1.0005495258529475	1.0005169660096225	1.000519450085291	1.0005226035227417
55604.18290666677	0.9997780041657149	0.9997653855338484	0.9997506831833064	0.9996048334297005	0.9997275356468971	0.9996937336210792	0.9996968458081823	0.999705119092285
55604.20334008469	1.0007595276343098	1.0007467844310451	1.0007322326925907	1.0005915813845832	1.0007592212928997	1.00072404919662	1.0007277970107074	1.0007414390110638
55604.22377370309	0.9993921752466961	0.9993783006430076	0.9993639369253264	0.9992289162372798	0.9993136393937168	0.999277201166576	0.9992815764015467	0.9993007758635767
55604.24420722171	0.9999305266154872	0.9999164971040495	0.9999022971451846	0.9997727429930765	0.999932975213227	0.9998951978157776	0.9999002103982859	0.9999252201888863
55604.2646406408	1.000242564087083	1.0002284185947756	1.0002143890153838	1.000090427483471	1.0002375718549632	1.000198524979096	1.000204175105836	1.0002352015191873
55604.28507426013	0.9994730979512897	0.9994584904560107	0.9994446495902664	0.9993264981596819	0.9994737381738026	0.9994333753360592	0.9994396576999545	0.9994768637224521
55604.305507779805	1.000420533755323	1.0004045300328521	1.000390857366705	1.0002783940031739	1.000430325089504	1.0003885989619807	1.0003955255881867	1.0004391662910648
55604.32594119982	0.999475126042389	0.999458501637393	0.9994450262220278	0.9993385371318909	0.9995064596618058	0.999463443257077	0.9994710018517189	0.999521172386705
55604.3463748202	1.0001923085121343	1.0001750272385477	1.0001617297895813	1.0000611038309335	1.0002224353292202	1.0001778833957276	1.0001860871051456	1.0002430356395924
55604.3668083408	0.9988793597833706	0.9988617131524492	0.9988486236878306	0.9987541223620634	0.998894927354342	0.9988491453687269	0.998857977468828	0.9989217357747188
55604.38724196187	1.0007506553528829	1.0007322102372136	1.0007192902676225	1.000630670297611	1.000768360865957	1.000721259487327	1.0007307494569746	1.0008016687641248
55604.40767538329	1.0001223051662966	1.0001032577307105	1.0000905428625533	1.000008081141087	1.0001256001953298	1.0000771469147616	1.0000872718056186	1.0001653075345214
55604.42810890495	1.0001001797302835	1.000080190899065	1.0000676763748575	0.9999913606250238	1.0001230778762757	1.0000731453356935	1.0000839115564841	1.000169222415292
55604.448542526945	1.0000915692595767	1.0000698184074541	1.000057507109637	0.9999873713268687	1.0000971684670856	1.0000459668214412	1.000057374259618	1.0001500562551793
55604.468975949414	1.0002153985065052	1.0001941596120203	1.000182052924268	1.0001181169430373	1.0001809467518958	1.0001284303003066	1.0001404802907148	1.00024062717123
55604.48940947211	0.9996982119688758	0.999676059933423	0.9996641685443196	0.9996064931327013	0.9997406874647202	0.9996867773228733	0.9996994631753048	0.9998070868849696
55604.50984309516	1.0001498012099064	1.0001271585677505	1.000115473901805	1.0000640183701106	1.0001625737979698	1.0001072397750568	1.0001205723494357	1.0002358186106046
55604.530276518446	0.9994312414932472	0.9994081929443376	0.9993967315489939	0.999351563467535	0.9994535163546093	0.9993968850762182	0.9994108486287355	0.9995336194294816
55604.55071014219	0.9996987613282919	0.9996742534037195	0.9996630067958872	0.99962408150125	0.9997986217890956	0.9997406044923932	0.9997552132606338	0.9998856567467292
55604.57114366629	0.9998290202514929	0.9998044483580142	0.9997934210315873	0.9997607424307889	0.9998487648198306	0.9997894813012874	0.9998047306421728	0.9999428146864364
55604.59157709062	0.9996327195059346	0.9996064688710482	0.9995956672796577	0.9995692353888701	0.9996765824131105	0.9996158996024279	0.9996317853484178	0.9997774654458131
55604.61201071541	1.000341821010031	1.0003158378519188	1.0003052551296883	1.0002850325581474	1.000391989070499	1.0003299460867068	1.000346482088092	1.000499864631695
55604.632444240444	0.9996292945576819	0.9996015408719534	0.9995911948679983	0.9995771873593218	0.9996354696818482	0.999572124474893	0.9995892852165711	0.9997500969213301
55604.652877765824	0.999728890826887	0.9997003122541737	0.9996901971712706	0.999682360253956	0.9997142258455127	0.9996495860414233	0.999667384587663	0.9998356954729928
55604.673311291546	0.999924777236217	0.9998950265949595	0.9998851442588865	0.9998834435081334	0.9999369694287649	0.9998710050828848	0.999889443106596	1.0000652035351891
55604.693744817625	0.999609611273684	0.9995805011147528	0.9995708592261784	0.9995752531527888	0.9995843977158574	0.9995170848417826	0.9995361503058217	0.9997191651880643
55604.71417834405	0.9994420735534474	0.9994109174891729	0.999401517198113	0.9994119558074935	0.9994390362382357	0.9993704120180852	0.9993901072608525	0.9995803043112136
55604.73461187082	0.9994498339444837	0.9994179152318575	0.9994087574687232	0.9994251879590663	0.9994676639717011	0.9993976894162995	0.9994180163769335	0.9996153064977338
55604.75504539795	0.9992274364591356	0.9991942045948106	0.9991852940175627	0.9992076517577873	0.9992330063643973	0.9991617684010189	0.9991827199704388	0.9993869131428822
55604.795912453126	0.9996636362235924	0.9996294472747578	0.9996210309596313	0.9996550637071132	0.9996927034876507	0.999618854324948	0.9996410699494636	0.9998588012870986
55604.816345981184	0.9988343843736995	0.9988000001364934	0.9987918434270744	0.9988315636891852	0.998792566653755	0.9987175910468931	0.9987404102381943	0.9989644014650919
55604.83677950959	0.99597725301842	0.9959424373587715	0.9959345583363526	0.9959797825964019	0.9960168844427266	0.9959408533851067	0.9959642284884942	0.9961938428094262
55604.85721303834	0.9934347537502852	0.9933983604893118	0.9933907577040442	0.9934413828810119	0.9934718980219114	0.9933947850689736	0.9934187161004918	0.9936537751010021
55604.877646567445	0.9936959851746147	0.993659226959124	0.9936518807298728	0.9937079450549923	0.9936870563476102	0.99360871047606	0.9936332609885251	0.9938742014896124
55604.9185136267	0.99292734942402	0.9928888208910154	0.9928820040349133	0.9929485723501331	0.9929158520492148	0.9928351804820553	0.99286093215963	0.9931126675657597
55604.938947256735	0.9922613252652586	0.9922221824542483	0.9922156352501371	0.9922872716596006	0.9922639149425666	0.9921821266720051	0.9922084673105426	0.9924651726996607
55604.95938078724	0.9922251877696727	0.992185367248676	0.9921790875755222	0.9922557228049212	0.9922525717543428	0.9921696509694355	0.9921965947064618	0.9924581892196467
55604.979814217964	0.9922001182732834	0.992158697070629	0.9921526870320088	0.9922342060118381	0.992193811717903	0.9921096759511587	0.9921372186833154	0.9924034372004982
55605.000247849166	0.9921812666219152	0.9921396225727401	0.9921338842608015	0.9922201676770753	0.9922112362735215	0.9921261122626291	0.9921542532568783	0.9924248578926933
55605.0206813806	0.9916397398738298	0.9915964323438401	0.9915909707428192	0.9916818465128416	0.991632005926319	0.9915456595902097	0.9915743784190004	0.9918489380924286
55605.041114812375	0.9921281547792329	0.9920844266499763	0.9920792381337311	0.9921746727304434	0.992105411968847	0.9920180598383707	0.9920473842031581	0.9923259243703317
55605.06154844451	0.9913398157354303	0.9912955560885186	0.991290649283006	0.9913903871687243	0.9913210865870717	0.9912326558030715	0.9912625447547421	0.9915444343655522
55605.08198197699	0.9921629360666615	0.9921172021360799	0.9921125710680241	0.9922166393574222	0.9922048773791055	0.9921154035892248	0.99214590477388	0.9924313475983719
55605.10241540981	0.9916835591934864	0.9916374595455025	0.991633112334196	0.9917412376075071	0.9916894147343843	0.991598933976408	0.9916300007355346	0.9919183122170872
55605.12284904288	0.991553629103629	0.9915069747872959	0.9915029116397192	0.9916149879702982	0.9915505473907723	0.9914590563373037	0.9914906967420198	0.9917817051534852
55605.143282576406	0.9916912619682567	0.9916432729185637	0.9916394946095408	0.9917554076218044	0.99176429704767	0.99167175299941	0.9917039748897145	0.9919975034681984
55605.16371621016	0.9916017662842086	0.9915538526980368	0.9915503619286625	0.9916699381118892	0.991610774776148	0.9915174304058451	0.9915502180818156	0.9918458752072289
55605.18414964427	0.9910491528664844	0.991000346003617	0.9909971460019964	0.9911201771237265	0.9910745767073148	0.9909802521327014	0.9910135886085573	0.9913109758414365
55605.20458317885	0.9917564385613693	0.9917066848773669	0.9917037733636843	0.9918302640255015	0.9917730639834568	0.991677739433377	0.9917116629281151	0.9920108746165847
55605.22501681365	0.9918786836786303	0.9918279934405524	0.9918253740764056	0.9919550978894855	0.9918820295822425	0.9917858306179321	0.991820317233484	0.9921208958476624
55605.24545024881	0.9918460234836293	0.9917949811795824	0.9917926560525546	0.9919254364827353	0.9919066403906517	0.991809529134379	0.9918445719005164	0.992146214974244
55605.26588378432	0.9914721124964562	0.991420388745595	0.991418360149885	0.9915539918671495	0.991494063872493	0.9913962146457482	0.9914317935636717	0.9917340924911688
55605.286317420054	0.9926440783804518	0.9925916027521727	0.9925898693348241	0.9927284060043706	0.9926720735150311	0.9925732687098028	0.992609437658571	0.9929126127467961
55605.30675095626	0.9929510814878925	0.9928975490909399	0.9928961143316964	0.9930372776480985	0.992962990312596	0.9928633742721362	0.9929000970210213	0.9932036082941269
55605.32718449269	0.9921364948049778	0.9920828611210131	0.9920817279674414	0.9922251946026613	0.9921165995596987	0.992016314041861	0.9920535432975423	0.9923567770140094
55605.3476180296	0.9935389396831498	0.9934846720011891	0.9934838395381022	0.9936297675450977	0.9935421903717935	0.9934409538569957	0.9934787715930001	0.9937821724251803
55605.36805156674	0.9920706553771502	0.9920151523460498	0.9920146243501421	0.9921624273565616	0.9920929298838613	0.991991283489341	0.9920295744103379	0.992332002981302
55605.388485104224	0.9929469844224926	0.9928917892546697	0.9928915656429412	0.9930414267578883	0.9929548410001161	0.9928523762046897	0.9928912254546497	0.9931931483208233
55605.40891864217	0.992495137004954	0.9924391022786566	0.9924391847810656	0.9925907386704015	0.9924995307670413	0.9923965007157223	0.9924358515797871	0.9927366236078987
55605.42935218024	0.992981886214089	0.9929259862085321	0.9929263761684649	0.9930796005850504	0.9930422067471536	0.9929384721235307	0.9929783597430988	0.9932780532121994
55605.44978571877	0.9933185436910404	0.9932611285445029	0.9932618273653655	0.9934165343797804	0.9933550681723375	0.9932507377891532	0.9932911482765644	0.9935894653164155
55605.47021925765	0.9926330311663091	0.9925751792730629	0.9925761872881024	0.9927320518403046	0.992635961949941	0.9925312258834621	0.9925721114905187	0.9928685199487357
55605.490652896886	0.9932277223574594	0.9931691040214305	0.993170423617291	0.9933274813657137	0.993244910913504	0.993139620409005	0.9931810312164628	0.9934757200990659
55605.51108633635	0.9950483597906773	0.9949901571531664	0.9949917917817485	0.9951500745332477	0.9950605914719746	0.9949546288036193	0.9949966116417639	0.9952897333147291
55605.53151987628	0.9957108579428664	0.9956516002433559	0.9956535498020171	0.9958127111962073	0.9957012384145194	0.9955946875458193	0.995637188159303	0.9959281899488752
55605.55195351644	0.9976024746634906	0.9975432999231604	0.9975455686015124	0.9977056437247392	0.9976395887196222	0.9975323331285258	0.9975754033583076	0.9978644728624236
55605.57238695695	0.9998748927941357	0.9998143893761575	0.9998169802777832	0.9999778697894811	0.9998480412539263	0.9997402995395887	0.9997839476728754	1.000070971369798
55605.59282049781	0.9999455767598521	0.9998844116092449	0.9998873206526867	1.0000485099891545	0.9999826938062573	0.9998745185733833	0.9999186485723364	1.0002028439490025
55605.613254139025	1.0003178593298114	1.0002568832593561	1.000260112295938	1.0004214903896673	1.0003665437745048	1.000258117997041	1.0003027355239718	1.0005840067154572
55605.63368758059	0.9993804439178281	0.9993189876840128	0.9993225330786623	0.9994837303505424	0.999365624131764	0.9992569274195158	0.9993019639269841	0.999579761466305
55605.65412112249	1.000135366132863	1.0000738908689455	1.000077759299302	1.0002388924805186	1.0001913469382764	1.0000823679519601	1.000127900726099	1.0004025890237034
55605.67455476475	1.0002824030291546	1.0002207334767987	1.000224923559644	1.0003857401989034	1.0002925193326293	1.0001831901099845	1.0002291802696828	1.0005004134707973
55605.69498820724	0.9989174012455732	0.9988545401616381	0.9988590457907904	0.9990191511474086	0.9989296902888382	0.9988203556889944	0.9988667285790576	0.9991339766364105
55605.7154218502	1.0003194953528072	1.0002565263803544	1.0002613606336748	1.000421048656857	1.000342545681025	1.0002330017980516	1.000279881631639	1.0005437698361848
55605.73585539339	0.9994869380118502	0.999424181959781	0.9994293347453502	0.999588101276063	0.9994841066651874	0.999374559197989	0.9994218324157423	0.9996816354705232
55605.75628883693	1.0001811722508913	1.00011826233104	1.000123741945865	1.0002816850584886	1.0001853858056517	1.0000758660679916	1.0001236009455992	1.0003796197727746
55605.77672248081	0.999562841370315	0.9995010272298873	0.9995068269384332	0.999663597837858	0.9995593974866898	0.9994496803242728	0.9994978065075452	0.9997495951172333
55605.79715602505	1.000090727083232	1.0000280154451444	1.000034142225202	1.0001897817334362	1.00011233426581	1.0000027156573732	1.000051284129504	1.0002990485719805
55605.81758956963	0.9997038512342484	0.9996407470628166	0.9996471956748388	0.9998014257143982	0.9997015261597518	0.9995918541202756	0.9996408111398601	0.9998842219687122
55605.83802311457	0.9993610463870931	0.9992985569814368	0.9993053277432725	0.9994580238863734	0.9993730497555434	0.9992636709807874	0.9993130138043173	0.9995520142451748
55605.87889030537	0.9996145316829546	0.9995518080852608	0.9995592300222793	0.9997086181079807	0.9996120572870304	0.9995028942818778	0.9995530334866102	0.9997832165461256
55605.89932375136	0.9997256357846128	0.9996625503316929	0.9996702980368328	0.9998178441893745	0.9997480744975241	0.9996392073771578	0.999689735696313	0.9999154182391252
55605.919757297575	1.000150601855767	1.000087446373461	1.0000955225073371	1.000241153577707	1.0001360954682925	1.000027322672114	1.000078246377835	1.0002994289333274
55605.94019094414	1.0001249161956312	1.0000625229888316	1.0000709240466465	1.0002144589640298	1.0001184512005612	1.0000099167973464	1.0000612082875497	1.0002777497334856
55605.960624491054	1.0016469274959725	1.0015843296253388	1.0015930690271706	1.0017346155590592	1.0016784529327556	1.0015702776769875	1.0016220124124866	1.0018342077961342
55605.98105793832	1.0003167706994684	1.0002546274946997	1.0002636803075382	1.0004027280126038	1.0003176784214713	1.00020979222684	1.000261810742221	1.0004689956226471
55606.00149158593	0.9999146516658418	0.999851952250295	0.9998613261369608	0.9999979048436799	0.9998974607469505	0.9997901055442884	0.9998424496314615	1.0000447967178532
55606.02192503389	1.0006473947418628	1.0005855607530905	1.0005952662481736	1.0007294313583563	1.0006845497765373	1.0005775819947613	1.0006303085740629	1.0008280351366377
55606.042358582206	1.0000983372058758	1.000037490531705	1.0000475149871733	1.0001789992967407	1.0000560314416038	0.9999497125254961	1.0000027390787358	1.0001955379894067
55606.06279223075	1.000162605630954	1.000100968657165	1.00011131771441	1.000240112172526	1.0001534511643368	1.0000476253328086	1.0001009833794088	1.0002889793729717
55606.08322567976	0.9995703727262679	0.9995089349744045	0.999519601287089	0.9996455364896639	0.9995701335347122	0.9994648475603388	0.9995184929449336	0.9997015437179906
55606.103659329005	0.9995916535224519	0.9995310609744623	0.9995420504708192	0.9996651231730742	0.9995205668324998	0.9994158076299188	0.999469761795581	0.9996479576172222
55606.12409287859	0.9990146237632512	0.9989550220031626	0.9989663274256673	0.9990863877239877	0.9990070843446485	0.9989031055358416	0.9989573356228578	0.9991305875402761
55606.144526328535	1.0007235958714935	1.000664425454427	1.0006760724744912	1.0007933180585702	1.0007151099742702	1.0006116836485888	1.0006663045232584	1.0008349913292696
55606.16495997882	1.000060540819013	1.000001993594482	1.0000139543322624	1.000128034830109	1.0000623559195005	0.9999597223122735	1.0000145965259237	1.0001783087167937
55606.185393529464	1.0000716894960473	1.0000132120212828	1.0000254936528326	1.0001364230108005	1.0000876471394518	0.9999856675206301	1.0000408249742028	1.0001996787923904
55606.205826980455	0.9996389324945261	0.9995808110416301	0.9995934072550196	0.9997010770614345	0.9996395106072292	0.9995382859181188	0.9995936925185429	0.9997476175663645
55606.22626063168	1.0004336515985985	1.000376381359018	1.000389306963221	1.0004937920560997	1.000425044801067	1.0003245953262925	1.0003803126916573	1.0005295053284273
55606.24669418336	1.0010819893070162	1.0010251225094415	1.0010383752243577	1.0011396036470988	1.0010953563831764	1.0009958025528578	1.0010518169163996	1.0011962609117453
55606.26712783529	0.9998287477735832	0.9997720026284681	0.9997855561853363	0.999883290090534	0.9998297321186276	0.9997311611349151	0.9997873551014349	0.9999267812672968
55606.28756128767	0.999589581137171	0.9995338963715448	0.9995477630977334	0.9996420635812227	0.9995597317365793	0.9994622156673895	0.9995186376843246	0.9996532063498691
55606.30799484029	0.9996240940353246	0.9995693089511759	0.9995834915646056	0.9996743462118924	0.99963662197654	0.9995400816901507	0.9995967437155562	0.999726517278662
55606.32842849326	1.0002495162041687	1.0001946087295952	1.000209114737373	1.0002965402122277	1.0002587805095053	1.0001632455554441	1.0002201711759813	1.0003452338859973
55606.36929550024	1.0001785223299815	1.000125860779362	1.0001409913360941	1.000221352208275	1.0001983979790716	1.0001049360794065	1.0001622904012455	1.000277816261398
55606.38972915426	0.9996057199644287	0.9995538684947732	0.9995693011535565	0.9996460535400563	0.9996222566044789	0.9995298746162505	0.9995873995972635	0.9996981272382104
55606.4101626085	0.9998229783173216	0.9997719176839637	0.9997876632240265	0.9998608510516789	0.9998050843644746	0.9997137735969658	0.9997715053383122	0.9998775445444763
55606.43059616322	0.9997026052323184	0.9996517078378722	0.9996677595996049	0.9997373437204937	0.9997096840062308	0.9996196680930135	0.999677582365453	0.99977892739216
55606.45102981817	0.9992122826890659	0.9991630076020745	0.9991793580600201	0.9992453049320261	0.9991739373364017	0.9990851856385137	0.9991432484821272	0.9992398833503294
55606.471463273585	1.000689507042725	1.0006412354761443	1.0006579156345634	1.0007203453487998	1.0006829002960982	1.0005951170845955	1.000653440723743	1.0007455888275154
55606.49189692923	1.0000732796697556	1.0000246804730908	1.0000416541374448	1.0001004304637278	1.0000257635751448	0.9999395230369719	0.999997971880207	1.000085457323516
55606.512330485224	0.9996765363333087	0.9996305950027858	0.9996478640402792	0.9997030050593864	0.9996431630148522	0.9995582354405425	0.9996168173891576	0.9996997009671206
55606.53276404156	0.9993091002822233	0.9992638941847504	0.9992814571794814	0.9993329721213465	0.9993035309253044	0.9992198650230287	0.999278574343591	0.9993568966416617
55606.55319759826	0.9998208296453376	0.9997760359317686	0.9997939066544702	0.9998418488235876	0.9997834333092488	0.9997011241754163	0.9997600013886947	0.9998338624905668
55606.57363115519	1.0001069875896755	1.0000636750631167	1.0000818479602473	1.00012621569457	1.0000798956524297	0.9999990805393001	1.0000581066173728	1.0001275272942944
55606.594064712575	1.000573721324661	1.0005312640853352	1.0005497408110156	1.000590554735205	1.000553048439934	1.000473576440344	1.0005327537717073	1.00059778331167
55606.61449827032	0.9994291016569079	0.9993869204038084	0.9994056690929416	0.9994428844625507	0.9994180530810279	0.9993401488234499	0.9993993728974508	0.9994599513949554
55606.634931828296	1.0015588824657744	1.0015186759650399	1.0015377564054446	1.0015715135009031	1.0015452359320052	1.0014684670462612	1.0015279251273914	1.0015842936512298
55606.655365486615	0.9996705325076156	0.9996316656398597	0.9996509993223485	0.9996811866078781	0.9996721342957539	0.999597110465316	0.9996565541714832	0.9997085321930835
55606.675798945405	0.9998702756401667	0.9998314487930888	0.9998510735081031	0.9998777877010645	0.9998848025036338	0.9998113911095949	0.9998709373537065	0.9999186929342084
55606.69623250443	1.0000819236787108	1.0000453241502534	1.0000652381550295	1.0000885087577802	1.00005513479551	0.9999832726592026	1.0000429105736477	1.0000864942552354
55606.7166661638	1.001323386115253	1.0012875210615213	1.0013077430469586	1.001327622287413	1.001342117673871	1.0012717392893038	1.0013315279491748	1.0013710403029095
55606.7370996234	0.999594499376503	0.9995603076901008	0.9995807752868472	0.9995972417786652	0.9996474372135271	0.9995786973513242	0.9996384483348776	0.9996738329356755
55606.757533183474	1.0001334573291807	1.000100114677627	1.0001208716537768	1.0001340051163474	1.0001006842755247	1.0000336450275848	1.000093479683242	1.000124882804354
55606.77796684389	1.0003649768533354	1.0003329039643698	1.0003539417820868	1.0003637763313318	1.0003891909604214	1.0003238083760888	1.0003837083626597	1.0004111896881327
55606.79840030454	0.9994544483352255	0.9994238061900709	0.9994450982047403	0.9994516678241315	0.9994614252048213	0.9993975921622992	0.9994574753819453	0.9994810752774178
55606.81883386566	1.0011165996123992	1.0010868710666945	1.001108469778626	1.0011118340381358	1.0010634907860014	1.0010013777026163	1.0010613890211573	1.0010812407385572
55606.83926752701	0.9999651418694061	0.9999359870091146	0.9999578292835143	0.9999580241404863	0.999974603180379	0.9999141764329823	0.9999741443004765	0.9999902711764451
55606.85970098871	1.0001737998008733	1.000146349985111	1.0001684626769916	1.0001655403583405	1.000168626055457	1.0001101187689156	1.000170112518494	1.0001826220775993
55606.88013465076	0.9998611747240848	0.99983575361729	0.9998581224998687	0.9998521354922268	0.9998548925166384	0.9997980436587562	0.9998580240135593	0.9998669973687709
55606.900568213154	1.0000796659590907	1.0000554215805972	1.0000780557459152	1.0000690534816168	1.0001025492448605	1.0000472774802402	1.0001072700177462	1.0001128036286526
55606.9210016759	0.9998146001483657	0.9997912802084792	0.9998141658873606	0.9998022066654982	0.9997872923298283	0.999733909240003	0.9997938713604863	0.9997960573451681
55606.941435339	1.0003248285564248	1.000302850298233	1.0003260024445173	1.000311131421168	1.0003062789066735	1.0002545841560149	1.0003145579541544	1.0003134963844673
55606.96186890244	1.0006747929247257	1.0006530911793043	1.0006765033463774	1.000658776896652	1.0006815279572374	1.000631703869337	1.0006916721334378	1.0006874630398768
55606.98230236612	0.9996866736799812	0.9996672962413148	0.9996909340198704	0.9996704351726359	0.9996639685430442	0.9996161876469793	0.9996760575219751	0.999668815273522
55607.002736030154	1.000621678575211	1.0006044372605019	1.0006283430569742	1.0006050910885604	1.0006624329764664	1.00061613965558	1.0006760247020188	1.0006658446244432
55607.02316959464	0.9997448765411829	0.9997280472525694	0.9997521746415922	0.9997262709766963	0.999737910694095	0.999693637471909	0.9997534128645483	0.9997404278779844
55607.04360325937	1.0002964794275915	1.0002810333485275	1.00030541357506	1.0002768822664672	1.0002737155901436	1.0002312513000662	1.0002909968447822	1.000275305465151
55607.06403672445	1.0005159980202172	1.0005021522604722	1.0005267741826807	1.0004956836036722	1.0005126499602366	1.000472106432896	1.0005317956657453	1.0005135200951858
55607.08447028987	1.0005176638550273	1.0005048613821441	1.0005297163817692	1.000496134180319	1.0005349084503357	1.0004961411917777	1.0005557525236266	1.0005350183478319
55607.104903955646	0.9996728989030625	0.9996619788537054	0.9996870423739318	0.9996510608340261	0.9996619755886827	0.9996251578418615	0.999684628941185	0.9996615815725707
55607.125337421654	0.9996357203803405	0.9996248045951338	0.9996500932157347	0.9996117476351946	0.9996496625580362	0.9996146516822263	0.999674025915567	0.9996487740176524
55607.14577098812	0.9997254210872832	0.9997164868051281	0.9997420003212063	0.9997013479722683	0.9997488722968689	0.9997157679048192	0.9997750434963056	0.9997477123399497
55607.16620465483	1.0001710111618376	1.0001639904722042	1.0001897345448079	1.000146822198267	1.0001347173859645	1.000103285233707	1.0001624708339558	1.000133181164694
55607.186638222	1.0001068694128263	1.000101330131174	1.0001272881101726	1.0000821993008833	1.0000970837940373	1.0000678189408125	1.0001268807398929	1.0000957749908879
55607.2070716894	1.0000523774751704	1.0000486489359528	1.000074817391705	1.0000276143369375	1.0000708799570912	1.0000432803056831	1.0001022105127753	1.000069419504029
55607.22750535716	0.9997009748792194	0.9996978172841017	0.9997241846088449	0.9996749444164189	0.9996595735462925	0.9996340272114954	0.9996927945211278	0.9996584627172449
55607.247938925255	0.9999939835796597	0.9999925288109472	1.0000191082335932	0.9999678611794695	1.0000083411112939	0.9999846034810337	1.0000432446368515	1.0000074762957454
55607.26837249371	0.9994779469623185	0.9994779419838407	0.9995047081047602	0.9994515576570666	0.9995018435255759	0.9994799316565802	0.9995383875536593	0.9995013433169796
55607.28880606251	0.9998011816567691	0.9998022651942069	0.9998292365352214	0.9997741995830018	0.9997766731207883	0.9997565600040864	0.9998148684751136	0.99977664738064
55607.309239631664	1.0002885258243512	1.0002914616962055	1.0003186388959018	1.00026176548442	1.0003305310155701	1.0003123348804759	1.0003705038502018	1.0003312201825736
55607.32967320104	1.00029740737451	1.0003011610474932	1.0003285271442863	1.0002699036805835	1.0002929978942174	1.0002767409766806	1.000334727198381	1.0002945273751411
55607.35010677089	1.0001232833196183	1.0001290671310163	1.0001566130304924	1.0000963098229272	1.000117875270126	1.000103416985199	1.0001612040546508	1.0001202142172345
55607.370540240976	0.9997518835379579	0.9997581659899871	0.9997858819658202	0.9997239705428023	0.9998147000605933	0.9998021715152073	0.9998597436988256	0.9998180861971159
55607.3909739114	1.0004901795400376	1.0004982552705213	1.0005261679770834	1.0004626367858722	1.0004855202307485	1.00047485987759	1.0005322654645143	1.0004900115552222
55607.4114074823	0.9997917369497009	0.9998013125817924	0.9998293776629281	0.9997643748673978	0.9998256672720038	0.9998167708856786	0.9998739243482833	0.9998312386064497
55607.431841153426	0.9998295843024613	0.9998404504710787	0.9998686841445434	0.9998022189492958	0.999817784502325	0.9998107505760017	0.9998676814450734	0.9998246385353997
55607.452274624906	0.9997414585692921	0.9997533257121424	0.9997817200103228	0.9997138560067401	0.9997238376914641	0.9997185440586124	0.999775239114119	0.9997319395714861
55607.47270819662	0.9997846096486744	0.999797564587311	0.9998261187816243	0.9997569012263486	0.9998086388062422	0.9998051462359846	0.9998616074675978	0.99981813397297
55607.49314186879	1.0005137425611765	1.0005270473927639	1.0005557766601876	1.000485210185765	1.0005408505335813	1.0005392742525425	1.000595530184798	1.0005519379936392
55607.51357534132	1.0003135794561797	1.0003291267351773	1.0003579999499335	1.000286201332601	1.0003218516425523	1.000322031305132	1.000378019497632	1.0003344271714885
55607.53400891408	1.0000929849842755	1.0001098750632065	1.0001388869119314	1.0000659091305975	1.0001024542575718	1.000104187835657	1.0001599001608934	1.0001163768482682
55607.554442587185	0.999447982326948	0.9994659196078823	0.9994950529527734	0.999420977802791	0.9994845872894268	0.9994881363101317	0.9995435423818841	0.9995001666987383
55607.57487606076	1.0001294706052206	1.000147283492783	1.0001765722126852	1.0001013501059688	1.0001345127258634	1.0001398603262277	1.0001950230375467	1.0001517922631606
55607.59530973457	0.9994673879168807	0.9994871336756243	0.9995165336756784	0.9994403129544753	0.9994910097245955	0.9994979913484721	0.9995528304204262	0.9995098453999821
55607.61574330872	1.0000240559073912	1.0000455523882283	1.000075094622484	0.9999978288075337	1.0000968868228244	1.0001055784183128	1.000160155065661	1.0001173969615413
55607.63617678323	0.9992491145561486	0.99927055708742	0.9993001972054282	0.9992220346673832	0.9992797568287325	0.9992900901868339	0.9993443178694829	0.9993018745916367
55607.65661045797	1.0007693661492545	1.0007927527036042	1.0008225539357871	1.0007433582823293	1.0007814471930614	1.0007934820833388	1.000847479755258	1.0008052692007003
55607.67704403317	1.0002633540886552	1.0002885320445312	1.000318429109434	1.0002384025929867	1.0002908931014283	1.0003044423236043	1.000358092930793	1.000316208347799
55607.69747760872	0.9994131366311553	0.9994377182872717	0.9994676955633833	0.9993869087116454	0.9993416780139041	0.9993567598591278	0.9994100309891616	0.9993684899750671
55607.71791118451	1.0002466590923078	1.0002727867211254	1.0003028895973718	1.0002212466493736	1.0002505332973952	1.0002672418214975	1.0003202256535757	1.000278939367092
55607.73834476064	0.9998488798138281	0.9998761330962769	0.9999063193151607	0.9998239598049498	0.999844621145449	0.9998628863176233	0.9999155043035519	0.9998745077530853
55607.758778337244	1.0000655364969495	1.0000932672849894	1.0001235500659365	1.0000404618067664	1.0000159835862796	1.0000356431483626	1.0000879181485554	1.0000471581512214
55607.77921191408	0.9999128843417405	0.9999421960900624	0.9999725589377583	0.9998888096105025	0.9999702211748275	0.9999914634194046	1.0000433760220246	1.0000028233589464
55607.79964549126	1.0003898408916265	1.0004206392802908	1.0004510959238	1.0003666686727277	1.0003755154366032	1.0003982505023759	1.0004498163724789	1.0004094056505335
55607.820079168676	0.9994284557805138	0.9994596801691142	0.9994901812823869	0.9994052329079912	0.9993901011666707	0.9994142792420582	0.9994654182711245	0.9994251508001278
55607.84051274656	0.9995984439953786	0.9996306488554482	0.999661223396678	0.9995756922015743	0.9995977380727099	0.9996232270222818	0.9996739934171934	0.9996337569773152
55607.860946224784	1.0003266126970387	1.0003590895704209	1.0003897490619105	1.0003036199357596	1.000317395095013	1.0003443284947067	1.0003947404113418	1.0003544428815332
55607.90181348218	0.9997625592658741	0.9997977162012933	0.9998284667658769	0.9997414109797658	0.9997886896280488	0.9998181590806617	0.9998677383633415	0.9998271564302383
55607.92224696134	0.999907511834409	0.9999426149492342	0.9999734155030151	0.9998859056628091	0.9998672157894241	0.9998979117031274	0.9999470804953322	0.9999062082056711
55607.94268064085	1.0001694715468148	1.000205071787239	1.000235920148607	1.0001479754982656	1.0001143077607957	1.0001464189926637	1.0001951778846632	1.0001539110496382
55607.963114220714	1.0002619623908942	1.0002990681253199	1.0003299532325047	1.0002416174432125	1.000248631687618	1.0002818339202721	1.0003301695477445	1.0002884106710543
55607.98354780092	1.0002135919071986	1.0002509360058518	1.0002818475345878	1.0001931614840929	1.0001908145784564	1.0002252029991956	1.000273098349712	1.0002307491933669
55608.00398138148	1.00004230406501	1.0000786600125064	1.0001095881261413	1.0000205906396902	1.0000054438525514	1.0000409754369652	1.0000884168782445	1.0000453732495844
55608.02441486239	1.0002097558074525	1.0002481899544302	1.000279139171042	1.0001898270402017	1.0001983191716528	1.0002348371704188	1.0002818353066514	1.0002379681769105
55608.044848543526	0.9999153600288153	0.999953598849186	0.9999845486985092	0.9998949901231803	0.9998907181150067	0.9999283747052085	0.9999748983191412	0.9999301154648564
55608.065282125135	0.9991872661939069	0.9992257857055078	0.9992567166084133	0.9991669769639885	0.9991464635888504	0.9991850312328953	0.9992310528070443	0.9991852594538198
55608.085715606976	0.9994517490687242	0.9994912323026068	0.9995221687849196	0.9994321849401927	0.9994913724622134	0.9995309411748392	0.999576504203698	0.9995295344049329
55608.10614928916	1.0000842945625679	1.000123091951147	1.0001540390723695	1.0000638035367586	1.000022076350082	1.0000626503194483	1.0001077555462852	1.0000594840170585
55608.1265828717	1.0004283754506618	1.0004677702212104	1.0004987127482732	1.0004082767410627	1.000453612969526	1.000495082193733	1.000539717259576	1.000490033544307
55608.14701635459	0.9994888313421123	0.9995289248237162	0.9995598166805402	0.9994693216600286	0.999522786571124	0.9995651706378266	0.9996092670148441	0.9995581285330881
55608.16745003782	0.9999165019187027	0.9999577501872664	0.999988627207238	0.999897974695703	0.9998959887323464	0.9999392104378798	0.9999828192738677	0.9999300507908635
55608.18788362141	0.9989841911294953	0.9990251399068647	0.9990559535683519	0.9989652923017032	0.9990237097685137	0.9990675353622598	0.9991105947311123	0.9990561589937192
55608.20831730534	1.000297278289631	1.0003391516212206	1.0003699646436774	1.0002791160621238	1.0003447791000712	1.0003894282500374	1.0004320262849198	1.0003757017915402
55608.22875078951	1.0011778928409367	1.0012203051343125	1.0012510974719881	1.0011601262573333	1.001185422772508	1.001230850828528	1.0012729585159725	1.0012146743677452
55608.249184374145	0.9996349348843039	0.9996771727129266	0.9997078631709907	0.9996170153126298	0.9996955306092679	0.9997416541099415	0.9997831655347637	0.9997229724309195
55608.269618059014	0.999793170765358	0.9998363484125093	0.9998669826035257	0.9997761293970532	0.9997994731755817	0.9998462318271403	0.9998872075281124	0.9998249307046677
55608.29005154422	1.0004828940339325	1.0005249234108455	1.000555510720461	1.0004646304063176	1.0004645613442982	1.0005118583435564	1.0005523140657948	1.0004878439609326
55608.31048512979	0.9998176381535832	0.999859713058791	0.9998902052645	0.9997994475467009	0.9998638147236619	0.9999116094765409	0.9999514863772384	0.9998848413671013
55608.3309188157	0.9995984099132419	0.999640513129682	0.9996709170123216	0.9995802685611491	0.9996106233926624	0.9996588120340114	0.9996981175863351	0.9996292215109709
55608.351352401965	0.9998522512706745	0.9998947983780864	0.999925121393509	0.9998345670363353	0.9998559071580296	0.9999045301292702	0.9999432771791705	0.9998720505633631
55608.37178598858	0.9997635139562464	0.9998059177371973	0.9998361424677924	0.9997457416677554	0.9998080409536494	0.9998572017506838	0.9998953717569299	0.9998218009269002
55608.392219575544	0.9998685303106615	0.9999103376809542	0.9999404629182599	0.9998502272357956	0.9999017485390435	0.9999511739562824	0.9999887654346109	0.999912816385689
55608.41265316273	0.9992556266779483	0.9992976016867733	0.999327598776753	0.9992376225861944	0.9993055449614939	0.9993553624315913	0.9993923425848739	0.9993140574918633
55608.43308675028	0.9995641280114186	0.9996060923741971	0.9996359818484787	0.9995462126766425	0.9996221693604639	0.9996723758963236	0.9997087722039004	0.9996280791677683
55608.453520338284	1.0008212132639585	1.0008631814405728	1.0008929842629126	1.0008033687001978	1.0008625828175877	1.00091302089668	1.0009488596066607	1.0008656912750533
55608.47395392653	1.0004901842728648	1.0005317963124332	1.0005614577997446	1.000472170610223	1.0004912871295	1.0005418584869379	1.0005770739369717	1.0004915877076848
55608.49438751512	1.0002159294350332	1.0002571088291092	1.0002866234232206	1.0001976925810991	1.000291339545748	1.0003421805168418	1.000376772417829	1.0002889913352582
55608.514821104065	0.9998881740585474	0.9999297601000308	0.9999591189619272	0.9998705831332935	0.9999194302321116	0.9999704239718682	1.0000043799557072	0.9999143696399704
55608.53525469335	1.0001222110901369	1.000163468034197	1.000192680228164	1.000104524915029	1.0001397467482738	1.0001907037729876	1.0002240375868434	1.0001318060718918
55608.555688282875	1.000198763652565	1.0002391639659587	1.0002682173543633	1.000180492883895	1.0002521196428198	1.0003030682284901	1.0003357693808201	1.000241400050476
55608.57612187286	0.9998479880875116	0.999888144893299	0.9999170196018646	0.9998298006347167	0.999832573193131	0.9998835528154332	0.9999155973151416	0.9998192279386193
55608.59655556308	1.0000089755245658	1.0000495391611612	1.0000782424417378	0.9999915226804535	1.0000213118537171	1.000072233195708	1.0001036343218763	1.0000053046182096
55608.61698905377	0.9993849272306152	0.9994242158070347	0.9994527175397698	0.999366604574968	0.9994485469724586	0.9994994715843549	0.9995301988811981	0.9994300956279194
55608.637422644686	1.000002236601742	1.0000409185870212	1.0000692465142729	0.9999836741389488	0.9999865832515398	1.0000372494420262	1.0000673309388264	0.9999654635820525
55608.65785633596	0.999888372537552	0.9999253778957187	0.999953503450114	0.9998685766205488	0.9998984916655482	0.999949088786212	0.9999784986612809	0.9998750637826913
55608.67828982758	1.000320213728334	1.0003567260724031	1.0003846567936623	1.0003003724776816	1.0003187650740806	1.0003688063909435	1.0003975530794003	1.0002926405580237
55608.69872341954	1.0001798728335782	1.00021659787487	1.0002443099145892	1.000160760894305	1.0001465133384844	1.0001965350649202	1.0002245947752775	1.0001184204963
55608.71915711186	0.9990860093398616	0.9991222624644738	0.9991497217769917	0.9990670324713989	0.9990998098791238	0.9991494531572916	0.9991767955305402	0.9990696176257505
55608.73959060441	1.0006874031314614	1.0007227825166332	1.0007500551208601	1.0006680497764109	1.0006710570125545	1.0007205415352198	1.0007472322978195	1.0006389378012785
55608.76002429742	1.00107783039241	1.001112610397477	1.0011396548504545	1.0010584824425814	1.001036749773424	1.0010858509552922	1.001111849889334	1.0010027484551616
55608.78045789067	1.000798743042103	1.0008324171077485	1.0008592072505063	1.000778971522495	1.000813232663412	1.0008619563921202	1.0008872416258305	1.0007775847332856
55608.80089138427	0.9996948495577022	0.9997282561598397	0.9997547622054844	0.9996755784084093	0.9996816158904599	0.9997296749126241	0.9997542179484414	0.9996442997326175
55608.82132507833	1.00042075182458	1.0004538323228707	1.000480094749614	1.0004018692772072	1.0003992280919352	1.0004469786182457	1.000470819417471	1.0003606326406516
55608.84175867263	0.9995656224545074	0.9995976881201987	0.9996236572735356	0.9995465664412703	0.999589708016066	0.9996367316904574	0.9996598273079015	0.9995497446034844
55608.862192167275	0.9997691815633829	0.9998002989098154	0.9998259942555943	0.9997500096153175	0.9997368871096586	0.999783676904906	0.9998060440086755	0.9996961647992403
55608.88262586215	0.9994364110252146	0.9994668791316377	0.9994922786639227	0.9994174957943748	0.9994329027478632	0.9994788233228638	0.9995004456480016	0.9993910285525872
55608.903059457494	0.9992465544515934	0.999275267034217	0.9993003661999462	0.9992268298786446	0.9992416429267083	0.999286902414424	0.9993077766786204	0.999199018869012
55608.92349305319	0.9993303628923498	0.999358506435625	0.9993833038136276	0.999311050698996	0.9993375306620108	0.9993822420067787	0.9994023682482801	0.9992944484233722
55608.94392664911	1.0003687999639541	1.0003957948090998	1.0004203053195972	1.0003493259114549	1.00034809082438	1.0003921716075872	1.0004115615284186	1.0003045907962766
55608.96436024539	0.9994637152948302	0.999490752499877	0.9995149200619379	0.9994454112274805	0.9995085051188647	0.9995518848420614	0.9995704959991787	0.9994648828285432
55608.98479394213	1.0000951426023734	1.0001207193302812	1.000144572644527	1.0000764870086494	1.0001103726068836	1.0001529408102663	1.0001707944873437	1.0000665903390127
55609.0052275391	0.9996032661397656	0.9996279966834066	0.9996515003856364	0.9995849750749731	0.9995746212544131	0.9996163301359072	0.9996333997462736	0.9995309265554486
55609.02566103642	0.9999629935485492	0.9999868855016638	1.0000100510697922	0.9999450904293992	0.9999945807536943	1.0000356058876638	1.0000519020457035	0.9999512579664733
55609.04609473409	1.000732711449455	1.0007554677231603	1.0007782956095692	1.0007149367463184	1.000771545333554	1.0008118666480355	1.0008273883159307	1.000728731285048
55609.066528332	1.0006598893671812	1.0006817118690183	1.0007041739257323	1.0006425337742282	1.0006618983198787	1.0007012194558038	1.0007159462536763	1.0006195514490337
55609.08696183037	0.9996455056639572	0.9996646860955564	0.9996867528236846	0.9996269504870341	0.9996967678784052	0.9997353383529084	0.9997492525017002	0.9996553785148312
55609.107395528976	1.0000482478840653	1.0000675250360587	1.0000892192309645	1.000031231985202	1.0000400421600522	1.0000775539699118	1.0000906684719448	0.9999993590867386
55609.12782912804	1.000075299667162	1.0000936714665847	1.0001149759787507	1.0000588900315917	1.0000863215080027	1.0001230269489527	1.0001353316754797	1.0000467756359546
55609.14826272734	1.0000173558301133	1.0000342760984657	1.0000551802592597	1.0000010641263952	1.0000688454681201	1.0001044216637207	1.000115909931563	1.0000302634756528
55609.16869632699	0.9996195012238642	0.9996358290509829	0.9996563170566646	0.999604252041713	0.9995901016921286	0.9996248146741533	0.9996354756966307	0.9995529170139469
55609.18912982699	1.0007360150460762	1.00075107062662	1.0007711642585342	1.0007211368916749	1.0007555829769712	1.0007891821185066	1.0007990272255143	1.0007195497499692
55609.20956352734	1.0000635447707016	1.0000781973254438	1.0000978515035976	1.000050015890118	1.0000627874676251	1.0000954473349164	1.000104451829691	1.0000283229951321
55609.229997128044	1.0004934723761865	1.0005066397802507	1.0005258672196942	1.0004802337199499	1.0005063748648686	1.0005378081513545	1.0005459767927374	1.0004732126865528
55609.25043072909	1.000450035981703	1.0004618890769688	1.000480671440636	1.0004373257270012	1.0004829611831902	1.0005134798251811	1.0005208026208283	1.0004515305836212
55609.27086433037	1.0005179545105436	1.0005284878916119	1.0005468181414479	1.0005058182278204	1.0005326043069855	1.0005619207996472	1.0005683924960689	1.0005026859589903
55609.29129793211	0.9998712870603003	0.9998812035282809	0.9998990596944249	0.9998604956455388	0.9998661920804854	0.999894445156809	0.9999000558501037	0.9998380250833611
55609.31173143409	0.9993576431562857	0.9993663810987992	0.9993837568958379	0.9993476822361353	0.9993821446914264	0.9994093876347966	0.99941413362312	0.9993558142553842
55609.332165136424	1.000379687878183	1.0003872817744799	1.0004041944198947	1.0003706156743284	1.0003658871977608	1.0003922229847653	1.0003961051400285	1.0003414500817476
55609.352598739104	0.9995097842255214	0.9995155567487527	0.99953196490339	0.999501005647408	0.9994945957910455	0.9995195057216897	0.9995225109523826	0.9994716469371485
55609.37303244213	0.9994333566249752	0.9994384295200782	0.9994543373784847	0.9994260291518713	0.9994034236887055	0.9994272751121568	0.9994294009312324	0.9993822942847499
55609.393465945504	0.9998787630408372	0.9998828991837796	0.9998983055137015	0.9998726919008416	0.9998293715938376	0.9998520032486882	0.9998532447789277	0.9998098686290436
55609.413899549225	1.000349845251316	1.000352759814231	1.0003676551396894	1.0003447940694423	1.0003264850433364	1.0003480228776853	1.0003483736830117	1.0003087115726634
55609.434333253186	0.9990573481122451	0.9990591083069367	0.9990734573668397	0.9990534414155993	0.9990372424389503	0.9990578622583238	0.9990573167337278	0.9990214074023887
55609.45476675761	1.0009549565415357	1.000955794855667	1.000969633675578	1.0009524536186012	1.0009593330586024	1.0009785281001349	1.0009770782221334	1.000944764637854
55609.47520036227	1.0003853661940953	1.0003850944024577	1.0003983786387294	1.0003841318816749	1.0003532847938494	1.000371355370001	1.000368997958495	1.0003403126073636
55609.49563406727	0.9994982891081264	0.9994968368739442	0.9995095535588603	0.9994982896729532	0.9994998959544855	0.9995167968017846	0.9995135281134383	0.9994884062581204
55609.51606757263	0.9998374181151738	0.9998342842064164	0.999846439660281	0.999838190450011	0.9998325926159893	0.999848546975144	0.999844357909967	0.9998226897231965
55609.53650127833	1.000048987332784	1.0000446855052696	1.0000562682425969	1.000051081564502	1.0000088685964557	1.0000235280168999	1.000018413090723	1.0000001155226381
55609.556934884386	0.9994453793057911	0.999440842488038	0.9994518336506526	0.9994497552991457	0.9994356360329953	0.9994493045942707	0.9994432623959241	0.999428249896953
55609.57736849079	0.9998166649657566	0.99981090870407	0.9998213094424439	0.9998223770298923	0.9998086642635047	0.9998210400119472	0.9998140592837382	0.9998022097181921
55609.59780209754	1.000362242475953	1.0003555708068632	1.000365372655227	1.00036962705134	1.0003103114111596	1.0003217317725897	1.000313805108532	1.000305004354102
55609.618235704525	1.0000472321979255	1.000039396576367	1.0000485811909545	1.0000560545386348	1.0000305995956282	1.0000406878754355	1.000031815659907	1.0000259486470007
55609.63866931186	1.000219941318567	1.0002102074359622	1.0002187695705838	1.0002294972724488	1.000188901498741	1.0001979147709608	1.0001880875174378	1.0001850220875466
55609.65910291966	0.9997654502841692	0.9997554227771625	0.9997633474149732	0.9997773510726459	0.9997203694414496	0.9997282910189549	0.9997175095811744	0.9997171121171231
55609.67953652769	1.000247872588534	1.0002365489014322	1.0002438335660921	1.0002611525107343	1.000239973554816	1.000246632651938	1.0002348805266654	1.000237011417282
55609.69997013608	1.000119324239481	1.0001074403352408	1.000114070444524	1.0001347181648719	1.000088590315817	1.0000941568827166	1.0000814359942338	1.0000859517702532
55609.7204038448	1.0015702135689812	1.001557239715033	1.0015632149099203	1.0015872479701091	1.0015595788520122	1.001564093155152	1.0015503756361985	1.0015571410549116
55609.740837353886	0.9998593029324574	0.9998457548557307	0.9998510464799928	0.9998784041422396	0.9998742324468074	0.9998776882473539	0.9998630123287644	0.999871858047467
55609.7612710632	1.0009336697842455	1.0009194844377642	1.0009240976343015	1.0009548664269081	1.0008653600284227	1.000867950297643	1.0008522712195753	1.0008630715944868
55609.781704672976	0.9992194308840806	0.9992037858932328	0.9992076982114777	0.9992417988896359	0.9992304139429105	0.99923190486875	0.9992152591626634	0.9992278366187686
55609.80213818299	0.999105827451673	0.9990899408115866	0.9990931497280752	0.999130635598742	0.9990856267557094	0.9990860113210633	0.9990683699532606	0.9990825937853036
55609.82257189335	1.0004875880347521	1.0004708177310493	1.0004733170342954	1.0005142494210457	1.0004237374004337	1.000423139880391	1.0004044694112142	1.0004202184588307
55609.843005404175	1.0000019729078002	0.9999851303677663	0.999986904622155	1.00003120702021	1.0000070594496155	1.0000056922905505	0.99998601914479	1.0000031254151331
55609.86343901524	1.0001837416374424	1.0001651612654359	1.0001662016957245	1.0002138952832138	1.0001734298889953	1.0001709473364395	1.000150254400568	1.0001685900090913
55609.88387272665	1.000097735525402	1.0000793894535618	1.0000796855059875	1.000130746400088	1.000081484287269	1.0000783365231942	1.0000566233214905	1.0000760506323478
55609.904306238284	0.9997344895695875	0.9997146056944463	0.9997141473976394	0.9997685439251035	0.9997686868030187	0.9997643799646736	0.9997416459810644	0.9997620326934075
55609.924739950395	1.000629581011019	1.0006105368258325	1.0006093129226747	1.0006670951799947	1.0006441403965052	1.0006390113562966	1.0006152228409404	1.0006364725361208
55609.94517356285	1.0002055057355508	1.0001848946679264	1.0001828961223296	1.0002439645325292	1.0002337001587516	1.000227735903318	1.0002029174417315	1.000224888235914
55609.96560707554	0.9996957179665302	0.9996747019086921	0.9996719192977316	0.999736236209159	0.9997143000260639	0.9997077329110767	0.9996818823527363	0.9997044638833641
55609.98604078858	0.9996629343666583	0.999641191367783	0.9996376134339137	0.9997051737447815	0.9996574962298049	0.9996499642921931	0.9996230642687083	0.99964616734363
55610.006474402086	1.0000208207478833	0.9999985192138545	0.9999941339218341	1.0000649263433896	1.0000301215029757	1.0000220365768702	0.9999940691557035	1.0000176128621816
55610.02690791582	1.0001304290462363	1.0001081967269618	1.000102994378177	1.0001769593540921	1.0001542042362053	1.0001454958804734	1.0001164616349634	1.0001403578181616
55610.04734162991	0.9994281665560112	0.9994056898368211	0.9993996646990433	0.9994766920304964	0.9994536890394873	0.9994442429026299	0.9994141606982345	0.9994383158113345
55610.06777524423	0.9997172595808312	0.9996949887954623	0.9996881247712656	0.9997682364419328	0.9997263845093205	0.999716387248133	0.9996852219492984	0.9997095954097803
55610.08820885901	0.9995468144479156	0.9995251488647218	0.9995174385171299	0.9996005400645646	0.9995968955191903	0.9995864729037024	0.9995542310225042	0.9995787580441076
55610.108642474144	1.0002301053359768	1.0002067439938922	1.0001981697973898	1.0002842705534103	1.000230879116145	1.000219685794622	1.0001863358535843	1.0002109899146614
55610.12907608951	1.000107103793077	1.0000834663709632	1.0000740241970172	1.0001629885893422	1.000096540978537	1.0000847636035306	1.0000503248843298	1.0000750507601495
55610.149509805226	0.9996191542628147	0.9995953034560285	0.9995849867065564	0.9996767076833253	0.9996283021001199	0.9996160898857632	0.9995805685765055	0.9996053310566438
55610.16994332141	1.0001357525367383	1.0001123808906285	1.0001011685723797	1.0001956605775695	1.0001156189583538	1.0001031469804513	1.0000665026026765	1.0000913079306528
55610.190376937826	0.99932458310205	0.9993016774736827	0.9992895741111557	0.9993866281650611	0.9992553693801786	0.9992425565020175	0.9992048332392116	0.9992296388203287
55610.210810654586	1.000518424359739	1.0004950517434381	1.000482022058209	1.000581746027267	1.0005134301875027	1.000500549470042	1.000461659801246	1.0004865186233336
55610.2312442717	1.000125241091979	1.000101998355758	1.0000880516064667	1.0001901966971536	1.0000882410528917	1.0000746831276346	1.000034686066991	1.0000595638671381
55610.25167778905	1.0011053416669569	1.0010825560325904	1.0010676618149776	1.0011722720504952	1.0010911050136972	1.0010775651444146	1.001036395991876	1.0010613445454961
55610.272111506856	0.9997534627149769	0.9997313175186908	0.9997155001408392	0.9998222285531639	0.9997980251876157	0.9997845095954491	0.9997422578387718	0.9997672423652793
55610.2925451249	1.0009395363996663	1.000917953323485	1.0009011620343964	1.0010101717637225	1.0008901788598887	1.0008764076364707	1.0008329652537005	1.000858075856672
55610.312978743415	1.0000837982041648	1.0000615624938112	1.0000438204802808	1.000154777622111	1.000102807048833	1.0000889690611008	1.0000444117965268	1.0000696368016169
55610.33341236215	0.9996135843676112	0.9995933352818568	0.9995746261463377	0.9996874542769072	0.9996332173852367	0.9996193006762585	0.9995736092563661	0.999598998041192
55610.35384598125	0.9999549787364161	0.9999345013011487	0.9999147992027757	1.0000294679425548	0.999892687314837	0.9998791926800832	0.999832327168926	0.9998579446992857
55610.374279700685	1.0000104833173558	0.9999900517037363	0.9999693510354153	1.000085702258258	1.0000051616661427	0.9999916886736139	0.999943649107001	0.9999695420210332
55610.39471322048	1.0002528863659168	1.0002334527171797	1.0002117384391134	1.0003296638464658	1.0002399872266574	1.0002265270447004	1.0001773005290833	1.0002035258660003
55610.4151468405	1.0007153163979285	1.0006968910475988	1.000674146776162	1.00079353828176	1.000693128515958	1.0006799520381093	1.0006295202723918	1.0006561404250927
55610.45601408171	0.9997483750311242	0.9997312005126772	0.9997064075739442	0.999828081867784	0.9997263644154708	0.9997135850278726	0.999660819475945	0.9996883539463578
55610.4764477029	1.0001675886851724	1.0001515198129574	1.0001256642997967	1.0002483697384992	1.0001285407946472	1.0001165478132992	1.0000625586722782	1.000090663794535
55610.49688132432	1.0001745636341375	1.0001596938950532	1.0001327750463465	1.0002563097811752	1.0001562396324508	1.0001444883568371	1.000089288784948	1.0001180131166643
55610.51731494609	1.000068230966226	1.000054665255478	1.0000266752376967	1.0001508696590533	1.0000413085024462	1.0000302127895977	0.9999738039909232	1.0000032010392428
55610.53774866821	0.9994459560868275	0.9994331105148225	0.9994040535641926	0.9995286838681586	0.9994793339301224	0.9994686407285763	0.9994110421534483	0.9994411538070321
55610.55818219068	0.9992475845660332	0.9992359566741967	0.9992058103387901	0.9993307663080214	0.9992264329332539	0.9992165178910157	0.9991577055887833	0.9991885935557426
55610.578615813494	1.0004536644545627	1.0004430074615085	1.0004117172214977	1.0005370084680252	1.000437048200434	1.000427719059422	1.0003675977451962	1.000399358050451
55610.59904953655	1.0004088815676604	1.0004001367607733	1.0003677293537585	1.000493029951163	1.00041991029729	1.0004113877123924	1.0003500234218836	1.000382663103573
55610.61948306006	1.0001985645118607	1.0001905142138463	1.0001569842585116	1.0002821006431286	1.0001995343871024	1.0001917951346904	1.0001291936748777	1.0001627465174623
55610.63991668381	0.999573410237143	0.9995672923171209	0.9995326435269507	0.9996573485938017	0.9995636509188657	0.999557153413662	0.9994933349644043	0.9995278214978036
55610.68078393236	1.0000395237462676	1.0000368167136944	0.999999837779643	1.0001233968276773	1.0000665271503362	1.000061860430919	0.9999954720828091	1.000031970143985
55610.70121765715	0.9997364377414188	0.9997349008654958	0.999696759806032	0.9998194057844612	0.9997238126813316	0.9997205540239821	0.9996529093797418	0.999690419701398
55610.7216512823	1.00046893472148	1.0004693655767603	1.000430011189021	1.0005516853280367	1.0004682417557185	1.0004659946764876	1.0003970114622731	1.000435585195104
55610.74208480779	0.9997167621109111	0.9997185847972133	0.9996780643611639	0.9997983986817168	0.9997129444664673	0.9997118505454873	0.9996416258639902	0.9996812066401444
55610.76251853352	0.99964229477741	0.9996468857754106	0.9996051615555966	0.9997240496875007	0.9996462129871665	0.9996467050337272	0.9995751834823178	0.9996157924987447
55610.782952159716	0.9992270784122834	0.9992329674905182	0.9991900431700605	0.9993072545211984	0.9992168482473409	0.9992184490566863	0.9991456499737357	0.9991872584318127
55610.80338578614	0.9994371988610286	0.9994458484540523	0.9994016861429031	0.9995171025951416	0.9994595607109791	0.9994627988325715	0.9993886652598232	0.9994312799616333
55610.823819412915	0.9997297381309637	0.9997390545663412	0.9996936388664326	0.9998070756386568	0.9997551893808636	0.999760056470164	0.9996845759969314	0.9997281704025568
55610.84425304004	1.0015290701692998	1.00154065872077	1.0014939072499023	1.0016053369090114	1.0015971420482614	1.0016035982518499	1.0015266421662723	1.0015712490679396
55610.88512039534	1.000083653539161	1.0001000635989223	1.0000508413343672	1.0001571093723765	1.0000974277057362	1.0001074284202367	1.0000278991874398	1.0000741542087215
55610.90555392351	1.0004323457474849	1.0004506536345308	1.0004001277363883	1.0005036384970536	1.0005116597569002	1.0005231514189896	1.0004422315484107	1.0004892763993358
55610.92598765191	0.9996870236338626	0.9997087947224215	0.9996570095635322	0.9997574559025855	0.9996814066291948	0.9996948716714176	0.9996126553806658	0.9996603620957304
55610.94642128079	0.9989947847783602	0.9990181056998934	0.9989650492005963	0.9990622458228435	0.9989923879180189	0.9990079552892384	0.9989244247890064	0.9989727234101564
55610.96685480989	0.9999985158733534	1.0000247104751743	0.9999702807715034	1.0000641974543183	1.0000534337442613	1.0000709928171254	0.9999859914308482	1.0000348850175231
55611.007722169146	1.0001833389196038	1.0002153587769755	1.0001582446860298	1.000244842466035	1.0001708039697632	1.0001924790780787	1.000104679931861	1.000154391491854
55611.0281556993	0.9995280998999218	0.9995626082151529	0.9995041782660096	0.9995867662535856	0.9995724623830814	0.9995964841997409	0.9995073325339289	0.9995572709010321
55611.048589429796	0.9995294557305727	0.9995672718246345	0.999507477099593	0.999585922609232	0.999516106133086	0.9995425201330506	0.9994519594707165	0.9995020452934834
55611.06902306065	0.9999434207244612	0.999984984061444	0.9999237879153462	0.9999979338469311	0.9999641298269117	0.9999928737379177	0.9999008487309381	0.9999509961540133
55611.089456691734	0.9995887346877641	0.9996329231609336	0.9995703612398229	0.9996399645883062	0.9996226449825399	0.9996538739654534	0.999560449240329	0.9996105024588721
55611.10989032316	0.9994606596121166	0.9995079326706059	0.9994439800466479	0.9995088754854469	0.9994680686585524	0.9995018172220834	0.9994069670852214	0.999456815989369
55611.13032385506	1.0003684820382877	1.0004192039109499	1.000353781789179	1.000413852051901	1.0004188736912363	1.0004551115474	1.0003587199501365	1.0004082970668733
55611.150757587195	0.9998167263469985	0.9998700874887969	0.9998032794469771	0.9998582570861911	0.9998379589119347	0.9998769443099386	0.9997791509803597	0.9998282536634233
55611.17119121967	0.9999480445395663	1.0000043765765052	0.9999361261402432	0.9999858759772118	0.9999524999254135	0.999994190129078	0.9998949179993232	0.9999434529117144
55611.1916247525	1.0001293373843447	1.0001889317391894	1.0001192236102139	1.0001635749281206	1.0001186112435496	1.0001631026775328	1.0000623370784358	1.0001101767406833
55611.212058485566	1.0004241276768806	1.000487022724908	1.000415836850831	1.0004546239790089	1.00041914905108	1.0004665521354539	1.0003642694916246	1.0004112889342265
55611.23249211909	0.9996199121598067	0.9996869962571453	0.9996144000830121	0.9996474191928225	0.9996339476108593	0.9996842119185625	0.9995805159701705	0.9996265322373271
55611.25292585297	1.0005582084663405	1.0006289300046303	1.0005547853732955	1.0005819329923893	1.0005475483672037	1.0006008724721676	1.000495575494862	1.000540535383617
55611.27335938708	1.0002877125241838	1.0003612810487519	1.0002856651599599	1.0003067487396293	1.0003157945766987	1.0003720013794737	1.0002652148307014	1.000308933643971
55611.293793021534	1.0007769976810656	1.0008542759552668	1.0007771195135788	1.0007920023473407	1.000807566929214	1.0008668866051897	1.0007585224634132	1.0008009005329603
55611.314226756345	0.9994769105652006	0.9995571768689263	0.9994786076274882	0.9994871216774329	0.9994872597519652	0.9995497986077351	0.9994400469323417	0.9994808777364267
55611.3346602915	0.9986823510377764	0.9987669245481227	0.9986868943983825	0.9986889160344384	0.9986812087667309	0.9987471442766368	0.9986359416130958	0.9986751210961871
