# Supplementary material for: An exomoon survey of 70 cool giant exoplanets and the new candidate Kepler-1708 b-i
Source: Nat Astron. 2022 Jan 13;6(3):367–80. doi: 10.1038/s41550-021-01539-1 (PMC8938273; doi:10.1038/s41550-021-01539-1)
Supplement: Source Data Extended Data Fig. 5 — Pixel-level data for KIC-7906827. [file 41550_2021_1539_MOESM11_ESM.dat]

=== Q8 ===

INTENSITY
{3038.6782775, 9017.276242,  31837.20283, 25690.75358, 11147.788992},
{7166.591835, 12559.407900, 197650.98066, 428289.4306,  30702.62424},
{3533.440129, 12189.092647,  268094.2199, 626472.3898, 16759.182789},
{3461.312184, 11278.689678,  92590.31192, 44810.76707,  7968.986668}

PLANET SNR
{2.072560, -0.556006,  4.85135, 4.26849, 3.04728},
{0.541249,  1.441020, 25.2742, 44.4785, 6.13063},
{1.250360,  2.045300, 29.5383, 58.6172, 2.85569},
{0.427425, -0.216852,  0.929282, 1.40612, 1.40741}

MOON SNR
{0.0210995, 0.0265918, 0.102218, 0.175416, -0.131647},
{0.0199818, -0.085328, 1.24527, 4.79985, 0.332931},
{0.0480312, 0.111016, 0.0472474, 2.89028, 0.083389},
{0.000366348, 0.0184945, -2.72306, -0.586336, -0.0932215}
	
=== Q16 ===

INTENSITY
{2898.9709976,  8542.39669, 31567.00115, 23634.61428, 10106.642617},
{6532.739746, 12005.742005, 180989.0837, 405883.5207, 29514.07787},
{3299.777978, 10508.647693, 241421.2137, 621799.4348, 17679.93064},
{2991.532143, 10382.364182, 83848.69198, 45348.90475,  8310.589803}

PLANET SNR
{-1.9579, 1.44738, 4.26083, 3.94942, 2.82002},
{1.48831, 0.756706, 25.1779, 50.7299, 7.30514},
{0.246011, 0.270646, 31.4402, 68.4609, 2.12381},
{-0.803425, -0.0405026, 1.20935, 3.69769, 1.34169}

MOON SNR
{0.0210995, 0.0265918, 0.102218, 0.175416, -0.131647},
{0.0199818, -0.085328, 1.24527, 4.79985, 0.332931},
{0.0480312, 0.111016, 0.0472474, 2.89028, 0.083389},
{0.000366348, 0.0184945, -2.72306, -0.586336, -0.0932215}
